# Supplementary material for: Rapid adaptation to a novel pathogen through disease tolerance in a wild songbird
Source: PLoS Pathog. 2023 Jun 9;19(6):e1011408. doi: 10.1371/journal.ppat.1011408 (PMC10287013; doi:10.1371/journal.ppat.1011408)
Supplement: S1 Data — This includes which populations the terms are enriched for (more-tolerant or less-tolerant), whether the genes in the term were upregulated or downregulated compared to control birds, which database the term is associated with, the corrected p-value for each term, the number of genes in each term, and a list of the genes in each term. (TXT) [file ppat.1011408.s002.txt]

Population	Upregulated or downregulated versus controls	Database	Term name	Term ID	Corrected p-value	Number of genes in term	Genes
less-tolerant	downregulated	Gene Ontoloy: Biological Process	protein localization to cell junction	GO:1902414	3.46E-03	5	SHANK1,MARVELD3,BAIAP2,DSP,MPP7
less-tolerant	upregulated	Gene Ontoloy: Biological Process	mitotic cell cycle process	GO:1903047	1.20E-08	20	CKAP2,ADAMTS1,KIF23,RACGAP1,MKI67,PBK,KIF4A,CKS2,ECT2,TTK,AURKB,NEK2,KNSTRN,CENPH,IGF2,KIFC1,CCNB3,CENPE,PTTG1,MCM3
less-tolerant	upregulated	Gene Ontoloy: Biological Process	chromosome segregation	GO:0007059	2.83E-08	15	KIF23,RACGAP1,MKI67,KIF4A,ECT2,TTK,AURKB,NEK2,TOP2A,KNSTRN,SKA1,CENPH,KIFC1,CENPE,PTTG1
less-tolerant	upregulated	Gene Ontoloy: Biological Process	mitotic cell cycle	GO:0000278	3.94E-08	20	CKAP2,ADAMTS1,KIF23,RACGAP1,MKI67,PBK,KIF4A,CKS2,ECT2,TTK,AURKB,NEK2,KNSTRN,SKA1,CENPH,IGF2,KIFC1,CCNB3,CENPE,PTTG1
less-tolerant	upregulated	Gene Ontoloy: Biological Process	nuclear division	GO:0000280	5.01E-08	15	CALR,KIF23,RACGAP1,MKI67,KIF4A,CKS2,TTK,AURKB,NEK2,TOP2A,KNSTRN,IGF2,KIFC1,CENPE,PTTG1
less-tolerant	upregulated	Gene Ontoloy: Biological Process	organelle fission	GO:0048285	1.95E-07	15	CALR,KIF23,RACGAP1,MKI67,KIF4A,CKS2,TTK,AURKB,NEK2,TOP2A,KNSTRN,IGF2,KIFC1,CENPE,PTTG1
less-tolerant	upregulated	Gene Ontoloy: Biological Process	cell cycle process	GO:0022402	2.09E-07	22	CALR,CKAP2,ADAMTS1,KIF23,RACGAP1,MKI67,PBK,KIF4A,CKS2,ECT2,TTK,AURKB,NEK2,TOP2A,KNSTRN,SKA1,CENPH,IGF2,KIFC1,CCNB3,CENPE,PTTG1
less-tolerant	upregulated	Gene Ontoloy: Biological Process	mitotic nuclear division	GO:0140014	5.70E-07	12	KIF23,RACGAP1,MKI67,KIF4A,TTK,AURKB,NEK2,KNSTRN,IGF2,KIFC1,CENPE,PTTG1
less-tolerant	upregulated	Gene Ontoloy: Biological Process	regulation of attachment of spindle microtubules to kinetochore	GO:0051988	7.34E-07	5	RACGAP1,ECT2,AURKB,NEK2,KNSTRN
less-tolerant	upregulated	Gene Ontoloy: Biological Process	leukocyte migration	GO:0050900	8.36E-07	10	CALR,S100A9,S100A12,SAA1,CCL20,ECM1,SELE,CSF3R,SELP,CXCL14
less-tolerant	upregulated	Gene Ontoloy: Biological Process	mitotic spindle organization	GO:0007052	1.03E-06	9	KIF23,RACGAP1,KIF4A,TTK,AURKB,NEK2,CENPH,KIFC1,CENPE
less-tolerant	upregulated	Gene Ontoloy: Biological Process	cell division	GO:0051301	1.03E-06	16	CKAP2,KIF23,RACGAP1,KIF4A,CKS2,ECT2,AURKB,NEK2,TOP2A,KNSTRN,SKA1,IGF2,KIFC1,CCNB3,CENPE,PTTG1
less-tolerant	upregulated	Gene Ontoloy: Biological Process	antimicrobial humoral response	GO:0019730	1.59E-06	5	TF,DMBT1,S100A9,IGHA1,S100A12
less-tolerant	upregulated	Gene Ontoloy: Biological Process	sister chromatid segregation	GO:0000819	1.65E-06	11	KIF23,RACGAP1,KIF4A,TTK,AURKB,NEK2,TOP2A,KNSTRN,KIFC1,CENPE,PTTG1
less-tolerant	upregulated	Gene Ontoloy: Biological Process	spindle organization	GO:0007051	1.70E-06	10	KIF23,RACGAP1,KIF4A,TTK,AURKB,NEK2,KNSTRN,CENPH,KIFC1,CENPE
less-tolerant	upregulated	Gene Ontoloy: Biological Process	response to external stimulus	GO:0009605	2.55E-06	51	CALR,TF,DMBT1,S100A9,IGHA1,S100A12,SAA1,CCL20,BPI,SELE,CSF3R,SELP,PBK,CXCL14,SLC22A3,CFB,TNC,HSPA5,THBS1,IL8,SLC26A6,CYBB,KLK7,NMES1,SERPINE2,GCH1,KCNJ8,LHFPL5,TREML4,ADAMTS9,TYMS,FOLR1,SLC25A25,CLEC4E,MRC1,ATP1B1,HTRA1,CCR1,CSF2RB,SPON2,EFNB1,NRG1,C1R,MAPK1,AJAP1,BHLHE40,STMN1,OSMR,WFDC2,SEMA3F,MAPK3
less-tolerant	upregulated	Gene Ontoloy: Biological Process	nuclear chromosome segregation	GO:0098813	2.98E-06	12	KIF23,RACGAP1,KIF4A,ECT2,TTK,AURKB,NEK2,TOP2A,KNSTRN,KIFC1,CENPE,PTTG1
less-tolerant	upregulated	Gene Ontoloy: Biological Process	mitotic sister chromatid segregation	GO:0000070	3.49E-06	10	KIF23,RACGAP1,KIF4A,TTK,AURKB,NEK2,KNSTRN,KIFC1,CENPE,PTTG1
less-tolerant	upregulated	Gene Ontoloy: Biological Process	mitotic spindle midzone assembly	GO:0051256	5.39E-06	4	KIF23,RACGAP1,KIF4A,AURKB
less-tolerant	upregulated	Gene Ontoloy: Biological Process	microtubule cytoskeleton organization involved in mitosis	GO:1902850	7.15E-06	9	KIF23,RACGAP1,KIF4A,TTK,AURKB,NEK2,CENPH,KIFC1,CENPE
less-tolerant	upregulated	Gene Ontoloy: Biological Process	mitotic spindle elongation	GO:0000022	8.07E-06	4	KIF23,RACGAP1,KIF4A,AURKB
less-tolerant	upregulated	Gene Ontoloy: Biological Process	attachment of spindle microtubules to kinetochore	GO:0008608	1.15E-05	6	RACGAP1,ECT2,AURKB,NEK2,KNSTRN,CENPE
less-tolerant	upregulated	Gene Ontoloy: Biological Process	spindle midzone assembly	GO:0051255	1.63E-05	4	KIF23,RACGAP1,KIF4A,AURKB
less-tolerant	upregulated	Gene Ontoloy: Biological Process	spindle elongation	GO:0051231	1.63E-05	4	KIF23,RACGAP1,KIF4A,AURKB
less-tolerant	upregulated	Gene Ontoloy: Biological Process	defense response	GO:0006952	1.66E-05	30	TF,DMBT1,S100A9,IGHA1,S100A12,SAA1,CCL20,ECM1,BPI,SELE,CSF3R,SELP,PBK,CXCL14,CDO1,CFB,TNC,THBS1,IL8,SLC26A6,CYBB,KLK7,GCH1,KCNJ8,TREML4,CLEC4E,MRC1,ATP1B1,HTRA1,CCR1
less-tolerant	upregulated	Gene Ontoloy: Biological Process	defense response to bacterium	GO:0042742	2.17E-05	8	TF,DMBT1,S100A9,IGHA1,S100A12,CCL20,BPI,SELP
less-tolerant	upregulated	Gene Ontoloy: Biological Process	mitotic cytokinesis	GO:0000281	2.31E-05	6	CKAP2,KIF23,RACGAP1,KIF4A,ECT2,AURKB
less-tolerant	upregulated	Gene Ontoloy: Biological Process	regulation of cell cycle process	GO:0010564	2.96E-05	15	CALR,ADAMTS1,KIF23,RACGAP1,MKI67,PBK,ECT2,TTK,AURKB,NEK2,KNSTRN,IGF2,CCNB3,CENPE,PTTG1
less-tolerant	upregulated	Gene Ontoloy: Biological Process	cell cycle	GO:0007049	3.15E-05	23	CALR,CKAP2,ADAMTS1,KIF23,RACGAP1,MKI67,PBK,KIF4A,CKS2,ECT2,TTK,AURKB,NEK2,TOP2A,CDK5RAP1,KNSTRN,SKA1,CENPH,IGF2,KIFC1,CCNB3,CENPE,PTTG1
less-tolerant	upregulated	Gene Ontoloy: Biological Process	response to bacterium	GO:0009617	3.36E-05	23	TF,DMBT1,S100A9,IGHA1,S100A12,CCL20,BPI,SELE,SELP,CFB,IL8,KLK7,NMES1,GCH1,KCNJ8,ADAMTS9,CLEC4E,MRC1,CSF2RB,SPON2,MAPK1,WFDC2,MAPK3
less-tolerant	upregulated	Gene Ontoloy: Biological Process	positive regulation of leukocyte migration	GO:0002687	3.72E-05	11	CALR,CCL20,SELE,SELP,CXCL14,THBS1,IL8,CCR1,MAPK1,PLVAP,MAPK3
less-tolerant	upregulated	Gene Ontoloy: Biological Process	leukocyte chemotaxis	GO:0030595	4.65E-05	9	CALR,S100A9,S100A12,SAA1,CCL20,CSF3R,CXCL14,THBS1,IL8
less-tolerant	upregulated	Gene Ontoloy: Biological Process	positive regulation of biological process	GO:0048518	4.67E-05	44	CALR,TF,S100A9,IGHA1,S100A12,SAA1,CCL20,CKAP2,ADAMTS1,KIF23,ECM1,RACGAP1,SELE,UBR3,SELP,TSKU,PHLDA2,PBK,AGR2,CXCL14,CKS2,ECT2,TTK,AURKB,NEK2,OLFM1,TOP2A,OLFM4,CDK5RAP1,CFB,S100A4,TNC,ETV4,DEDD2,HSPA5,THBS1,IL8,SLC26A6,IGF2,CYBB,TGM2,CENPE,ITPKB,KLK7
less-tolerant	upregulated	Gene Ontoloy: Biological Process	response to stress	GO:0006950	1.12E-04	59	CALR,TF,DMBT1,S100A9,IGHA1,S100A12,SAA1,CCL20,ECM1,BPI,SELE,CSF3R,SELP,TSKU,PBK,AGR2,CXCL14,ECT2,TOP2A,CDO1,CFB,TNC,HSPA5,THBS1,IL8,SLC26A6,CYBB,KLK7,PTTG1,SERPINE2,GCH1,MCM3,KCNJ8,TREML4,F10,ZFYVE26,FOLR1,CLEC4E,MRC1,ATP1B1,COL3A1,HTRA1,CCR1,SERPINH1,HSP90B1,MGST1,AK4,SPON2,NRG1,C1R,MAPK1,AJAP1,PRCP,CREB3L4,OSMR,NABP1,WFDC2,MAPK3,IGFBP4
less-tolerant	upregulated	Gene Ontoloy: Biological Process	cytoskeleton-dependent cytokinesis	GO:0061640	1.24E-04	6	CKAP2,KIF23,RACGAP1,KIF4A,ECT2,AURKB
less-tolerant	upregulated	Gene Ontoloy: Biological Process	locomotion	GO:0040011	1.39E-04	13	CALR,TF,S100A9,S100A12,SAA1,CCL20,ADAMTS1,ECM1,SELE,CSF3R,SELP,PHLDA2,CXCL14
less-tolerant	upregulated	Gene Ontoloy: Biological Process	response to biotic stimulus	GO:0009607	1.61E-04	33	CALR,TF,DMBT1,S100A9,IGHA1,S100A12,CCL20,BPI,SELE,SELP,CXCL14,CFB,HSPA5,IL8,SLC26A6,CYBB,KLK7,NMES1,GCH1,KCNJ8,TREML4,ADAMTS9,CLEC4E,MRC1,ATP1B1,HTRA1,CSF2RB,SPON2,C1R,MAPK1,STMN1,WFDC2,MAPK3
less-tolerant	upregulated	Gene Ontoloy: Biological Process	granulocyte chemotaxis	GO:0071621	1.63E-04	7	S100A9,S100A12,SAA1,CCL20,CSF3R,THBS1,IL8
less-tolerant	upregulated	Gene Ontoloy: Biological Process	humoral immune response	GO:0006959	1.72E-04	5	TF,DMBT1,S100A9,IGHA1,S100A12
less-tolerant	upregulated	Gene Ontoloy: Biological Process	regulation of cell motility	GO:2000145	1.83E-04	25	CALR,TF,CCL20,ADAMTS1,ECM1,SELE,SELP,PHLDA2,CXCL14,TNC,HSPA5,THBS1,IL8,SERPINE2,F10,ADAMTS9,COL3A1,CCR1,NRG1,S100A11,MAPK1,PRCP,PLVAP,SEMA3F,MAPK3
less-tolerant	upregulated	Gene Ontoloy: Biological Process	neutrophil chemotaxis	GO:0030593	2.11E-04	5	S100A9,S100A12,SAA1,CCL20,CSF3R
less-tolerant	upregulated	Gene Ontoloy: Biological Process	mitotic spindle assembly	GO:0090307	2.11E-04	6	KIF23,RACGAP1,KIF4A,AURKB,NEK2,KIFC1
less-tolerant	upregulated	Gene Ontoloy: Biological Process	regulation of cell migration	GO:0030334	2.19E-04	24	CALR,CCL20,ADAMTS1,ECM1,SELE,SELP,PHLDA2,CXCL14,TNC,HSPA5,THBS1,IL8,SERPINE2,F10,ADAMTS9,COL3A1,CCR1,NRG1,S100A11,MAPK1,PRCP,PLVAP,SEMA3F,MAPK3
less-tolerant	upregulated	Gene Ontoloy: Biological Process	cell motility	GO:0048870	2.21E-04	19	CALR,TF,S100A9,S100A12,SAA1,CCL20,ADAMTS1,ECM1,SELE,CSF3R,SELP,PHLDA2,CXCL14,KNSTRN,TNC,HSPA5,THBS1,QRICH2,IL8
less-tolerant	upregulated	Gene Ontoloy: Biological Process	response to other organism	GO:0051707	2.94E-04	32	CALR,TF,DMBT1,S100A9,IGHA1,S100A12,CCL20,BPI,SELE,SELP,CXCL14,CFB,IL8,SLC26A6,CYBB,KLK7,NMES1,GCH1,KCNJ8,TREML4,ADAMTS9,CLEC4E,MRC1,ATP1B1,HTRA1,CSF2RB,SPON2,C1R,MAPK1,STMN1,WFDC2,MAPK3
less-tolerant	upregulated	Gene Ontoloy: Biological Process	regulation of cell cycle	GO:0051726	3.03E-04	17	CALR,ADAMTS1,KIF23,RACGAP1,MKI67,PBK,CKS2,ECT2,TTK,AURKB,NEK2,CDK5RAP1,KNSTRN,IGF2,CCNB3,CENPE,PTTG1
less-tolerant	upregulated	Gene Ontoloy: Biological Process	response to external biotic stimulus	GO:0043207	3.07E-04	32	CALR,TF,DMBT1,S100A9,IGHA1,S100A12,CCL20,BPI,SELE,SELP,CXCL14,CFB,IL8,SLC26A6,CYBB,KLK7,NMES1,GCH1,KCNJ8,TREML4,ADAMTS9,CLEC4E,MRC1,ATP1B1,HTRA1,CSF2RB,SPON2,C1R,MAPK1,STMN1,WFDC2,MAPK3
less-tolerant	upregulated	Gene Ontoloy: Biological Process	regulation of leukocyte migration	GO:0002685	3.20E-04	12	CALR,CCL20,ECM1,SELE,SELP,CXCL14,THBS1,IL8,CCR1,MAPK1,PLVAP,MAPK3
less-tolerant	upregulated	Gene Ontoloy: Biological Process	positive regulation of cell cycle	GO:0045787	3.28E-04	8	CALR,ADAMTS1,KIF23,RACGAP1,PBK,CKS2,ECT2,AURKB
less-tolerant	upregulated	Gene Ontoloy: Biological Process	tissue development	GO:0009888	3.49E-04	37	CALR,DMBT1,ECM1,TSKU,PHLDA2,AGR2,OLFM1,S100A4,TNC,LIPM,ETV4,IGF2,TGM2,KLK7,SERPINE2,TMEM100,LHFPL5,ADAMTS9,TYMS,FOLR1,SLC25A25,GCNT3,ENPP1,COL3A1,CCR1,TAGLN2,SERPINH1,IFITM5,EFNB1,NRG1,COL4A1,PHGDH,MAPK1,AJAP1,STMN1,SEMA3F,MAPK3
less-tolerant	upregulated	Gene Ontoloy: Biological Process	regulation of locomotion	GO:0040012	4.25E-04	25	CALR,TF,CCL20,ADAMTS1,ECM1,SELE,SELP,PHLDA2,CXCL14,TNC,HSPA5,THBS1,IL8,SERPINE2,F10,ADAMTS9,COL3A1,CCR1,NRG1,S100A11,MAPK1,PRCP,PLVAP,SEMA3F,MAPK3
less-tolerant	upregulated	Gene Ontoloy: Biological Process	cell migration	GO:0016477	4.35E-04	31	CALR,S100A9,S100A12,SAA1,CCL20,ADAMTS1,ECM1,SELE,CSF3R,SELP,PHLDA2,CXCL14,KNSTRN,TNC,HSPA5,THBS1,IL8,SERPINE2,F10,ADAMTS9,FOLR1,COL3A1,CCR1,EFNB1,NRG1,S100A11,MAPK1,PRCP,PLVAP,SEMA3F,MAPK3
less-tolerant	upregulated	Gene Ontoloy: Biological Process	cell chemotaxis	GO:0060326	4.56E-04	9	CALR,S100A9,S100A12,SAA1,CCL20,CSF3R,CXCL14,THBS1,IL8
less-tolerant	upregulated	Gene Ontoloy: Biological Process	cell adhesion	GO:0007155	4.97E-04	30	CALR,S100A9,SAA1,MUC16,SELE,CSF3R,SELP,AGR2,OLFM4,TNC,THBS1,IL8,IGF2,TGM2,ITPKB,SERPINE2,ADAMTS9,LYPD3,FOLR1,ATP1B1,COL3A1,IZUMO1R,CCR1,SPON2,EFNB1,NRG1,S100A11,AJAP1,PNP,CLDN10
less-tolerant	upregulated	Gene Ontoloy: Biological Process	positive regulation of cellular process	GO:0048522	5.34E-04	39	CALR,TF,S100A9,IGHA1,S100A12,SAA1,CCL20,CKAP2,ADAMTS1,KIF23,ECM1,RACGAP1,SELE,SELP,PHLDA2,PBK,AGR2,CXCL14,CKS2,ECT2,TTK,AURKB,NEK2,OLFM1,TOP2A,OLFM4,CDK5RAP1,S100A4,TNC,ETV4,DEDD2,HSPA5,THBS1,IL8,SLC26A6,IGF2,TGM2,CENPE,ITPKB
less-tolerant	upregulated	Gene Ontoloy: Biological Process	neutrophil migration	GO:1990266	6.08E-04	5	S100A9,S100A12,SAA1,CCL20,CSF3R
less-tolerant	upregulated	Gene Ontoloy: Biological Process	granulocyte migration	GO:0097530	6.39E-04	7	S100A9,S100A12,SAA1,CCL20,CSF3R,THBS1,IL8
less-tolerant	upregulated	Gene Ontoloy: Biological Process	biological process involved in interspecies interaction between organisms	GO:0044419	9.25E-04	33	CALR,TF,DMBT1,EEF1A1,S100A9,IGHA1,S100A12,CCL20,BPI,SELE,SELP,CXCL14,CFB,IL8,SLC26A6,CYBB,KLK7,NMES1,GCH1,KCNJ8,TREML4,ADAMTS9,CLEC4E,MRC1,ATP1B1,HTRA1,CSF2RB,SPON2,C1R,MAPK1,STMN1,WFDC2,MAPK3
less-tolerant	upregulated	Gene Ontoloy: Biological Process	chromosome organization	GO:0051276	1.33E-03	13	KIF23,RACGAP1,KIF4A,TTK,AURKB,NEK2,TOP2A,KNSTRN,CENPH,KIFC1,CENPE,PTTG1,MCM3
less-tolerant	upregulated	Gene Ontoloy: Biological Process	response to stimulus	GO:0050896	1.54E-03	99	CALR,TF,DMBT1,EEF1A1,S100A9,IGHA1,S100A12,SAA1,IL17REL,CCL20,ADAMTS1,ECM1,BPI,RACGAP1,SELE,CSF3R,SELP,TSKU,PHLDA2,PBK,AGR2,CXCL14,ECT2,TTK,AURKB,OLFM1,TOP2A,OLFM4,KNSTRN,SLC22A3,CDO1,CFB,S100A4,TNC,DEDD2,HSPA5,THBS1,IL8,SLC26A6,IGF2,MUC5AC,CYBB,TGM2,ITPKB,KLK7,PTTG1,NMES1,SERPINE2,PCSK6,GCH1,MCM3,TMEM100,KCNJ8,LHFPL5,TREML4,F10,ADAMTS9,ZFYVE26,MRGPRF,TYMS,FOLR1,SLC25A25,ENPP1,S100A16,CLEC4E,MRC1,…
less-tolerant	upregulated	Gene Ontoloy: Biological Process	mononuclear cell migration	GO:0071674	1.54E-03	6	CALR,S100A12,SAA1,CCL20,ECM1,CXCL14
less-tolerant	upregulated	Gene Ontoloy: Biological Process	antibacterial humoral response	GO:0019731	1.62E-03	3	TF,DMBT1,IGHA1
less-tolerant	upregulated	Gene Ontoloy: Biological Process	inflammatory response	GO:0006954	1.92E-03	13	S100A9,S100A12,SAA1,CCL20,ECM1,SELE,SELP,PBK,CDO1,TNC,THBS1,IL8,CYBB
less-tolerant	upregulated	Gene Ontoloy: Biological Process	positive regulation of cell motility	GO:2000147	2.02E-03	17	CALR,TF,CCL20,ADAMTS1,SELE,SELP,CXCL14,HSPA5,THBS1,IL8,F10,CCR1,S100A11,MAPK1,PLVAP,SEMA3F,MAPK3
less-tolerant	upregulated	Gene Ontoloy: Biological Process	cytokinesis	GO:0000910	2.09E-03	6	CKAP2,KIF23,RACGAP1,KIF4A,ECT2,AURKB
less-tolerant	upregulated	Gene Ontoloy: Biological Process	microtubule cytoskeleton organization	GO:0000226	2.20E-03	12	CKAP2,KIF23,RACGAP1,KIF4A,TTK,AURKB,NEK2,KNSTRN,SKA1,CENPH,KIFC1,CENPE
less-tolerant	upregulated	Gene Ontoloy: Biological Process	positive regulation of cytokinesis	GO:0032467	2.33E-03	4	KIF23,RACGAP1,ECT2,AURKB
less-tolerant	upregulated	Gene Ontoloy: Biological Process	defense response to other organism	GO:0098542	2.46E-03	21	TF,DMBT1,S100A9,IGHA1,S100A12,CCL20,BPI,SELP,CXCL14,CFB,IL8,SLC26A6,CYBB,KLK7,GCH1,KCNJ8,TREML4,CLEC4E,MRC1,ATP1B1,HTRA1
less-tolerant	upregulated	Gene Ontoloy: Biological Process	positive regulation of locomotion	GO:0040017	2.89E-03	17	CALR,TF,CCL20,ADAMTS1,SELE,SELP,CXCL14,HSPA5,THBS1,IL8,F10,CCR1,S100A11,MAPK1,PLVAP,SEMA3F,MAPK3
less-tolerant	upregulated	Gene Ontoloy: Biological Process	response to oxygen-containing compound	GO:1901700	4.31E-03	27	CALR,S100A9,BPI,SELE,SELP,ECT2,CDO1,HSPA5,THBS1,IL8,SLC26A6,IGF2,CYBB,TGM2,GCH1,KCNJ8,TYMS,FOLR1,ENPP1,MRC1,COL3A1,HSP90B1,MGST1,GYS2,CSF2RB,SPON2,COL4A1
less-tolerant	upregulated	Gene Ontoloy: Biological Process	response to molecule of bacterial origin	GO:0002237	4.38E-03	13	DMBT1,S100A9,BPI,SELE,SELP,IL8,GCH1,KCNJ8,MRC1,CSF2RB,SPON2,MAPK1,MAPK3
less-tolerant	upregulated	Gene Ontoloy: Biological Process	positive regulation of cell migration	GO:0030335	4.89E-03	16	CALR,CCL20,ADAMTS1,SELE,SELP,CXCL14,HSPA5,THBS1,IL8,F10,CCR1,S100A11,MAPK1,PLVAP,SEMA3F,MAPK3
less-tolerant	upregulated	Gene Ontoloy: Biological Process	spindle assembly	GO:0051225	5.25E-03	6	KIF23,RACGAP1,KIF4A,AURKB,NEK2,KIFC1
less-tolerant	upregulated	Gene Ontoloy: Biological Process	positive regulation of response to stimulus	GO:0048584	5.30E-03	22	CALR,S100A9,IGHA1,S100A12,CCL20,ECM1,SELP,PBK,AGR2,CXCL14,ECT2,TTK,AURKB,CFB,S100A4,DEDD2,THBS1,IL8,IGF2,TGM2,ITPKB,KLK7
less-tolerant	upregulated	Gene Ontoloy: Biological Process	regulation of response to stimulus	GO:0048583	6.01E-03	35	CALR,S100A9,IGHA1,S100A12,SAA1,CCL20,ECM1,RACGAP1,SELE,SELP,TSKU,PHLDA2,PBK,AGR2,CXCL14,ECT2,TTK,AURKB,CFB,S100A4,TNC,DEDD2,HSPA5,THBS1,IL8,IGF2,TGM2,ITPKB,KLK7,SERPINE2,PCSK6,GCH1,TMEM100,TREML4,F10
less-tolerant	upregulated	Gene Ontoloy: Biological Process	regulation of cell adhesion	GO:0030155	6.78E-03	13	CALR,SAA1,SELE,SELP,AGR2,OLFM4,TNC,THBS1,IL8,IGF2,TGM2,ITPKB,SERPINE2
less-tolerant	upregulated	Gene Ontoloy: Biological Process	response to organic substance	GO:0010033	6.88E-03	42	CALR,DMBT1,S100A9,IL17REL,CCL20,ECM1,BPI,SELE,CSF3R,SELP,AGR2,CDO1,HSPA5,THBS1,IL8,SLC26A6,IGF2,CYBB,TGM2,GCH1,KCNJ8,TYMS,FOLR1,ENPP1,MRC1,COL3A1,CCR1,SERPINH1,HSP90B1,MGST1,GYS2,CSF2RB,SPON2,COL4A1,MAPK1,PRCP,CREB3L4,OSMR,PLVAP,MAPK3,IGFBP4,TWF2
less-tolerant	upregulated	Gene Ontoloy: Biological Process	positive regulation of intracellular signal transduction	GO:1902533	7.32E-03	14	CALR,S100A9,S100A12,CCL20,ECM1,SELP,PBK,ECT2,AURKB,S100A4,THBS1,IGF2,TGM2,ITPKB
less-tolerant	upregulated	Gene Ontoloy: Biological Process	regulation of mitotic cell cycle	GO:0007346	7.87E-03	10	ADAMTS1,MKI67,PBK,CKS2,TTK,AURKB,NEK2,IGF2,CCNB3,CENPE
less-tolerant	upregulated	Gene Ontoloy: Biological Process	regulation of mononuclear cell migration	GO:0071675	7.90E-03	8	CALR,CCL20,ECM1,CXCL14,THBS1,CCR1,MAPK1,MAPK3
less-tolerant	upregulated	Gene Ontoloy: Biological Process	animal organ development	GO:0048513	7.94E-03	46	CALR,ADAMTS1,ECM1,TSKU,PHLDA2,AGR2,CXCL14,OLFM1,CDK5RAP1,CDO1,S100A4,TNC,LIPM,ETV4,HSPA5,IL8,IGF2,TGM2,PDLIM4,SERPINE2,TMEM100,KCNJ8,LHFPL5,ADAMTS9,TYMS,FOLR1,SLC25A25,GCNT3,ENPP1,COL3A1,HTRA1,CCR1,SERPINH1,IFITM5,EFNB1,NRG1,COL4A1,PHGDH,UNC45A,MAPK1,AJAP1,CRISPLD2,STMN1,SEMA3F,MAPK3,MFAP5
less-tolerant	upregulated	Gene Ontoloy: Biological Process	immune system process	GO:0002376	8.33E-03	13	CALR,TF,DMBT1,S100A9,IGHA1,S100A12,SAA1,CCL20,ECM1,BPI,SELE,CSF3R,SELP
less-tolerant	upregulated	Gene Ontoloy: Biological Process	regulation of nuclear division	GO:0051783	8.94E-03	6	CALR,MKI67,TTK,AURKB,NEK2,IGF2
less-tolerant	upregulated	Gene Ontoloy: Biological Process	developmental process	GO:0032502	9.39E-03	77	CALR,TF,DMBT1,S100A9,ADAMTS1,ECM1,RACGAP1,CSF3R,UBR3,TSKU,PHLDA2,AGR2,CXCL14,ECT2,AURKB,NEK2,OLFM1,TOP2A,CDK5RAP1,CDO1,S100A4,TNC,LIPM,ETV4,HSPA5,THBS1,IL8,SLC26A6,IGF2,CYBB,TGM2,ITPKB,KLK7,PTTG1,PDLIM4,SERPINE2,PCSK6,TNFAIP2,TMEM100,KCNJ8,LHFPL5,ADAMTS9,TYMS,FOLR1,SLC25A25,GCNT3,ENPP1,CLEC4E,COL3A1,HTRA1,CCR1,TAGLN2,SERPINH1,IFITM5,ST7,EFNB1,NRG1,COL4A1,PHGDH,ADAM28,UNC45A,MAPK1,AJAP1,CRISPLD2,B…
less-tolerant	upregulated	Gene Ontoloy: Biological Process	myeloid leukocyte migration	GO:0097529	1.01E-02	7	S100A9,S100A12,SAA1,CCL20,CSF3R,THBS1,IL8
less-tolerant	upregulated	Gene Ontoloy: Biological Process	positive regulation of cell cycle process	GO:0090068	1.03E-02	6	ADAMTS1,KIF23,RACGAP1,PBK,ECT2,AURKB
less-tolerant	upregulated	Gene Ontoloy: Biological Process	positive regulation of telomere capping	GO:1904355	1.26E-02	4	AURKB,NEK2,MAPK1,MAPK3
less-tolerant	upregulated	Gene Ontoloy: Biological Process	positive regulation of signal transduction	GO:0009967	1.36E-02	17	CALR,S100A9,S100A12,CCL20,ECM1,SELP,PBK,AGR2,ECT2,TTK,AURKB,S100A4,DEDD2,THBS1,IGF2,TGM2,ITPKB
less-tolerant	upregulated	Gene Ontoloy: Biological Process	response to lipopolysaccharide	GO:0032496	1.38E-02	12	S100A9,BPI,SELE,SELP,IL8,GCH1,KCNJ8,MRC1,CSF2RB,SPON2,MAPK1,MAPK3
less-tolerant	upregulated	Gene Ontoloy: Biological Process	positive regulation of cell division	GO:0051781	1.58E-02	5	KIF23,RACGAP1,ECT2,AURKB,IGF2
less-tolerant	upregulated	Gene Ontoloy: Biological Process	spongiotrophoblast layer developmental growth	GO:0090214	1.62E-02	2	PHLDA2,IGF2
less-tolerant	upregulated	Gene Ontoloy: Biological Process	spongiotrophoblast cell proliferation	GO:0060720	1.62E-02	2	PHLDA2,IGF2
less-tolerant	upregulated	Gene Ontoloy: Biological Process	cell proliferation involved in embryonic placenta development	GO:0060722	1.62E-02	2	PHLDA2,IGF2
less-tolerant	upregulated	Gene Ontoloy: Biological Process	antimicrobial humoral immune response mediated by antimicrobial peptide	GO:0061844	1.63E-02	5	S100A9,S100A12,CXCL14,IL8,KLK7
less-tolerant	upregulated	Gene Ontoloy: Biological Process	microtubule-based process	GO:0007017	1.72E-02	13	CKAP2,KIF23,RACGAP1,KIF4A,TTK,AURKB,NEK2,KNSTRN,SKA1,CENPH,QRICH2,KIFC1,CENPE
less-tolerant	upregulated	Gene Ontoloy: Biological Process	positive regulation of leukocyte chemotaxis	GO:0002690	1.73E-02	7	CALR,CXCL14,THBS1,IL8,CCR1,MAPK1,MAPK3
less-tolerant	upregulated	Gene Ontoloy: Biological Process	response to chemical	GO:0042221	1.78E-02	55	CALR,TF,DMBT1,S100A9,S100A12,SAA1,IL17REL,CCL20,ECM1,BPI,SELE,CSF3R,SELP,AGR2,CXCL14,ECT2,CDO1,HSPA5,THBS1,IL8,SLC26A6,IGF2,CYBB,TGM2,ITPKB,GCH1,KCNJ8,TYMS,FOLR1,SLC25A25,ENPP1,S100A16,MRC1,COL3A1,CCR1,SERPINH1,HSP90B1,MGST1,GYS2,CSF2RB,AK4,SPON2,EFNB1,NRG1,COL4A1,MAPK1,PNP,PRCP,CREB3L4,OSMR,PLVAP,SEMA3F,MAPK3,IGFBP4,TWF2
less-tolerant	upregulated	Gene Ontoloy: Biological Process	lateral attachment of mitotic spindle microtubules to kinetochore	GO:0099607	1.95E-02	2	AURKB,CENPE
less-tolerant	upregulated	Gene Ontoloy: Biological Process	anatomical structure development	GO:0048856	1.95E-02	66	CALR,TF,DMBT1,S100A9,ADAMTS1,ECM1,RACGAP1,CSF3R,UBR3,TSKU,PHLDA2,AGR2,CXCL14,ECT2,AURKB,NEK2,OLFM1,TOP2A,CDK5RAP1,CDO1,S100A4,TNC,LIPM,ETV4,HSPA5,THBS1,IL8,SLC26A6,IGF2,CYBB,TGM2,ITPKB,KLK7,PDLIM4,SERPINE2,PCSK6,TNFAIP2,TMEM100,KCNJ8,LHFPL5,ADAMTS9,TYMS,FOLR1,SLC25A25,GCNT3,ENPP1,CLEC4E,COL3A1,HTRA1,CCR1,TAGLN2,SERPINH1,IFITM5,EFNB1,NRG1,COL4A1,PHGDH,UNC45A,MAPK1,AJAP1,CRISPLD2,BHLHE40,PNP,ADM2,S…
less-tolerant	upregulated	Gene Ontoloy: Biological Process	cytoskeleton organization	GO:0007010	2.51E-02	17	CALR,TF,S100A9,CKAP2,KIF23,RACGAP1,KIF4A,ECT2,TTK,AURKB,NEK2,KNSTRN,SKA1,CENPH,KIFC1,CENPE,PDLIM4
less-tolerant	upregulated	Gene Ontoloy: Biological Process	positive regulation of immune system process	GO:0002684	2.83E-02	22	CALR,IGHA1,CCL20,SELE,SELP,CXCL14,CFB,THBS1,IL8,IGF2,ITPKB,KLK7,TREML4,CLEC4E,CCR1,SPON2,EFNB1,C1R,MAPK1,PNP,PLVAP,MAPK3
less-tolerant	upregulated	Gene Ontoloy: Biological Process	response to cytokine	GO:0034097	3.38E-02	20	IL17REL,CCL20,ECM1,SELE,CSF3R,SELP,HSPA5,THBS1,IL8,SLC26A6,GCH1,TYMS,MRC1,COL3A1,CCR1,CSF2RB,MAPK1,OSMR,PLVAP,MAPK3
less-tolerant	upregulated	Gene Ontoloy: Biological Process	positive regulation of signaling	GO:0023056	3.39E-02	20	CALR,S100A9,S100A12,CCL20,ECM1,SELP,PBK,AGR2,ECT2,TTK,AURKB,S100A4,DEDD2,THBS1,IGF2,TGM2,ITPKB,SERPINE2,TREML4,F10
less-tolerant	upregulated	Gene Ontoloy: Biological Process	positive regulation of cell communication	GO:0010647	3.45E-02	20	CALR,S100A9,S100A12,CCL20,ECM1,SELP,PBK,AGR2,ECT2,TTK,AURKB,S100A4,DEDD2,THBS1,IGF2,TGM2,ITPKB,SERPINE2,TREML4,F10
less-tolerant	upregulated	Gene Ontoloy: Biological Process	regulation of cellular component organization	GO:0051128	3.57E-02	22	CALR,TF,S100A9,CKAP2,SELE,SELP,TSKU,MKI67,ECT2,TTK,AURKB,NEK2,OLFM1,TOP2A,TNC,SKA1,HSPA5,THBS1,IGF2,CENPE,PTTG1,SERPINE2
less-tolerant	upregulated	Gene Ontoloy: Biological Process	pteridine-containing compound metabolic process	GO:0042558	4.29E-02	4	GCH1,PCBD1,TYMS,FOLR1
less-tolerant	upregulated	Gene Ontoloy: Biological Process	regulation of cytokinesis	GO:0032465	4.47E-02	4	KIF23,RACGAP1,ECT2,AURKB
less-tolerant	upregulated	Gene Ontoloy: Biological Process	protein folding in endoplasmic reticulum	GO:0034975	4.65E-02	3	CALR,HSPA5,HSP90B1
less-tolerant	upregulated	Gene Ontoloy: Biological Process	receptor-mediated endocytosis	GO:0006898	4.93E-02	9	TF,SELE,HMMR,IL8,FOLR1,RABEPK,MRC1,ATAD1,NRG1
more-tolerant	upregulated	Gene Ontoloy: Biological Process	negative regulation of serine-type peptidase activity	GO:1902572	8.13E-03	2	SPINK5,SPINK6
more-tolerant	upregulated	Gene Ontoloy: Biological Process	negative regulation of serine-type endopeptidase activity	GO:1900004	8.13E-03	2	SPINK5,SPINK6
more-tolerant	upregulated	Gene Ontoloy: Biological Process	mitotic cytokinesis	GO:0000281	9.64E-03	4	SON,CKAP2,KIF23,ZFYVE26
more-tolerant	upregulated	Gene Ontoloy: Biological Process	regulation of proteolysis	GO:0030162	1.37E-02	4	S100A9,RPL11,KCNE2,SPINK5
more-tolerant	upregulated	Gene Ontoloy: Biological Process	regulation of serine-type endopeptidase activity	GO:1900003	1.39E-02	2	SPINK5,SPINK6
more-tolerant	upregulated	Gene Ontoloy: Biological Process	regulation of serine-type peptidase activity	GO:1902571	1.39E-02	2	SPINK5,SPINK6
more-tolerant	upregulated	Gene Ontoloy: Biological Process	positive regulation of intrinsic apoptotic signaling pathway	GO:2001244	1.53E-02	2	S100A9,RPL11
more-tolerant	upregulated	Gene Ontoloy: Biological Process	cytoskeleton-dependent cytokinesis	GO:0061640	2.92E-02	4	SON,CKAP2,KIF23,ZFYVE26
less-tolerant	downregulated	Gene Ontology: Cellular Component	cytosolic large ribosomal subunit	GO:0022625	1.67E-03	2	RPL15,RPL7
less-tolerant	downregulated	Gene Ontology: Cellular Component	cytosolic ribosome	GO:0022626	5.91E-03	2	RPL15,RPL7
less-tolerant	downregulated	Gene Ontology: Cellular Component	large ribosomal subunit	GO:0015934	7.34E-03	2	RPL15,RPL7
less-tolerant	downregulated	Gene Ontology: Cellular Component	ribosomal subunit	GO:0044391	2.05E-02	2	RPL15,RPL7
less-tolerant	downregulated	Gene Ontology: Cellular Component	extracellular matrix	GO:0031012	3.19E-02	4	DMBT1,PSAP,MMP7,MMP3
less-tolerant	downregulated	Gene Ontology: Cellular Component	external encapsulating structure	GO:0030312	3.21E-02	4	DMBT1,PSAP,MMP7,MMP3
less-tolerant	upregulated	Gene Ontology: Cellular Component	extracellular region	GO:0005576	1.12E-13	77	CALR,TF,DMBT1,EEF1A1,S100A9,IGHA1,S100A12,SAA1,SLC3A1,MUC16,CCL20,ADAMTS1,ECM1,BPI,RACGAP1,TGM4,SELE,CSF3R,SELP,TSKU,AGR2,CXCL14,OLFM1,OLFM4,CFB,S100A4,TNC,LIPM,HSPA5,THBS1,IL8,IGF2,MUC5AC,TGM2,KLK7,SERPINE2,PCSK6,TNFAIP2,TREML4,PCBD1,F10,ADAMTS9,LYPD3,FOLR1,GCNT3,ENPP1,S100A16,ATP1B1,COL3A1,IZUMO1R,HTRA1,TAGLN2,SERPINH1,HSP90B1,TINAGL1,SPON2,EFNB1,NRG1,COL4A1,S100A11,PHGDH,ADAM28,FAM3C,C1R,VIP,M…
less-tolerant	upregulated	Gene Ontology: Cellular Component	extracellular space	GO:0005615	1.84E-12	66	CALR,TF,DMBT1,EEF1A1,S100A9,IGHA1,S100A12,SAA1,SLC3A1,MUC16,CCL20,ECM1,BPI,RACGAP1,TGM4,SELE,SELP,TSKU,AGR2,CXCL14,OLFM1,OLFM4,CFB,S100A4,TNC,HSPA5,THBS1,IL8,IGF2,MUC5AC,TGM2,KLK7,SERPINE2,PCSK6,TNFAIP2,PCBD1,F10,ADAMTS9,LYPD3,FOLR1,GCNT3,ENPP1,S100A16,ATP1B1,COL3A1,HTRA1,TAGLN2,SERPINH1,HSP90B1,TINAGL1,SPON2,EFNB1,NRG1,COL4A1,S100A11,PHGDH,FAM3C,CRISPLD2,PNP,STMN1,PRCP,PLVAP,WFDC2,SEMA3F,IGFBP4,…
less-tolerant	upregulated	Gene Ontology: Cellular Component	extracellular matrix	GO:0031012	4.56E-09	21	CALR,DMBT1,S100A9,ADAMTS1,ECM1,TGM4,S100A4,TNC,THBS1,MUC5AC,TGM2,SERPINE2,PCSK6,ADAMTS9,COL3A1,HTRA1,SERPINH1,HSP90B1,TINAGL1,SPON2,COL4A1
less-tolerant	upregulated	Gene Ontology: Cellular Component	external encapsulating structure	GO:0030312	4.72E-09	21	CALR,DMBT1,S100A9,ADAMTS1,ECM1,TGM4,S100A4,TNC,THBS1,MUC5AC,TGM2,SERPINE2,PCSK6,ADAMTS9,COL3A1,HTRA1,SERPINH1,HSP90B1,TINAGL1,SPON2,COL4A1
less-tolerant	upregulated	Gene Ontology: Cellular Component	collagen-containing extracellular matrix	GO:0062023	2.12E-08	18	CALR,S100A9,ADAMTS1,ECM1,TGM4,S100A4,TNC,THBS1,TGM2,SERPINE2,PCSK6,ADAMTS9,COL3A1,HTRA1,SERPINH1,HSP90B1,TINAGL1,COL4A1
less-tolerant	upregulated	Gene Ontology: Cellular Component	spindle	GO:0005819	2.35E-07	13	CKAP2,KIF23,RACGAP1,KIF4A,ECT2,TTK,AURKB,NEK2,KNSTRN,HMMR,SKA1,KIFC1,CENPE
less-tolerant	upregulated	Gene Ontology: Cellular Component	cell periphery	GO:0071944	2.47E-07	69	CALR,TF,DMBT1,EEF1A1,S100A9,IGHA1,S100A12,SLC3A1,MUC16,SLC16A6,ADAMTS1,ECM1,RACGAP1,TGM4,SELE,CSF3R,SELP,ECT2,OLFM4,KNSTRN,SLC22A3,CFB,S100A4,HMMR,TNC,HSPA5,THBS1,SLC26A6,MUC5AC,CYBB,TGM2,KLK7,PDLIM4,SERPINE2,PCSK6,TNFAIP2,TMEM100,KCNJ8,LHFPL5,TREML4,FLAD1,F10,ADAMTS9,LYPD3,MRGPRF,FOLR1,ENPP1,S100A16,CLEC4E,MRC1,ATP1B1,RCCD1,COL3A1,IZUMO1R,KCNJ15,ATAD1,HTRA1,CCR1,SERPINH1,HSP90B1,MGST1,IFITM5,GYS…
less-tolerant	upregulated	Gene Ontology: Cellular Component	vesicle	GO:0031982	3.51E-07	62	CALR,TF,DMBT1,EEF1A1,S100A9,IGHA1,TRAPPC10,S100A12,SAA1,SLC3A1,MUC16,ADAMTS1,ECM1,BPI,RACGAP1,TGM4,CSF3R,SELP,OLFM4,CFB,S100A4,HSPA5,THBS1,SLC26A6,IGF2,MUC5AC,KIFC1,CYBB,TGM2,KLK7,PDLIM4,SERPINE2,GCH1,PCBD1,ZFYVE26,FOLR1,RABEPK,GCNT3,S100A16,CLEC4E,MRC1,ATP1B1,HTRA1,TAGLN2,HSP90B1,MGST1,TINAGL1,SPON2,EFNB1,S100A11,PHGDH,FAM3C,MAPK1,CRISPLD2,PNP,STMN1,PRCP,PLVAP,WFDC2,MAPK3,GNPNAT1,TWF2
less-tolerant	upregulated	Gene Ontology: Cellular Component	extracellular vesicle	GO:1903561	7.01E-07	42	CALR,TF,DMBT1,EEF1A1,S100A9,IGHA1,SAA1,SLC3A1,MUC16,ECM1,BPI,RACGAP1,TGM4,OLFM4,CFB,S100A4,HSPA5,THBS1,MUC5AC,TGM2,SERPINE2,PCBD1,FOLR1,GCNT3,S100A16,ATP1B1,HTRA1,TAGLN2,HSP90B1,TINAGL1,SPON2,EFNB1,S100A11,PHGDH,FAM3C,CRISPLD2,PNP,STMN1,PRCP,PLVAP,WFDC2,TWF2
less-tolerant	upregulated	Gene Ontology: Cellular Component	extracellular organelle	GO:0043230	7.11E-07	42	CALR,TF,DMBT1,EEF1A1,S100A9,IGHA1,SAA1,SLC3A1,MUC16,ECM1,BPI,RACGAP1,TGM4,OLFM4,CFB,S100A4,HSPA5,THBS1,MUC5AC,TGM2,SERPINE2,PCBD1,FOLR1,GCNT3,S100A16,ATP1B1,HTRA1,TAGLN2,HSP90B1,TINAGL1,SPON2,EFNB1,S100A11,PHGDH,FAM3C,CRISPLD2,PNP,STMN1,PRCP,PLVAP,WFDC2,TWF2
less-tolerant	upregulated	Gene Ontology: Cellular Component	extracellular membrane-bounded organelle	GO:0065010	7.11E-07	42	CALR,TF,DMBT1,EEF1A1,S100A9,IGHA1,SAA1,SLC3A1,MUC16,ECM1,BPI,RACGAP1,TGM4,OLFM4,CFB,S100A4,HSPA5,THBS1,MUC5AC,TGM2,SERPINE2,PCBD1,FOLR1,GCNT3,S100A16,ATP1B1,HTRA1,TAGLN2,HSP90B1,TINAGL1,SPON2,EFNB1,S100A11,PHGDH,FAM3C,CRISPLD2,PNP,STMN1,PRCP,PLVAP,WFDC2,TWF2
less-tolerant	upregulated	Gene Ontology: Cellular Component	mitotic spindle	GO:0072686	1.24E-06	12	CKAP2,KIF23,RACGAP1,ECT2,AURKB,KNSTRN,SKA1,KIFC1,CENPE,TPX2,MAPK1,CKAP2L
less-tolerant	upregulated	Gene Ontology: Cellular Component	centralspindlin complex	GO:0097149	1.29E-06	3	KIF23,RACGAP1,ECT2
less-tolerant	upregulated	Gene Ontology: Cellular Component	extracellular exosome	GO:0070062	1.68E-06	41	CALR,TF,DMBT1,EEF1A1,S100A9,IGHA1,SAA1,SLC3A1,MUC16,ECM1,BPI,RACGAP1,TGM4,OLFM4,CFB,S100A4,HSPA5,THBS1,MUC5AC,TGM2,PCBD1,FOLR1,GCNT3,S100A16,ATP1B1,HTRA1,TAGLN2,HSP90B1,TINAGL1,SPON2,EFNB1,S100A11,PHGDH,FAM3C,CRISPLD2,PNP,STMN1,PRCP,PLVAP,WFDC2,TWF2
less-tolerant	upregulated	Gene Ontology: Cellular Component	secretory granule	GO:0030141	7.19E-06	23	CALR,TF,DMBT1,EEF1A1,S100A9,S100A12,ECM1,BPI,RACGAP1,SELP,OLFM4,THBS1,IGF2,CYBB,KLK7,SERPINE2,MGST1,S100A11,FAM3C,MAPK1,CRISPLD2,PNP,PRCP
less-tolerant	upregulated	Gene Ontology: Cellular Component	secretory granule lumen	GO:0034774	8.58E-06	14	TF,EEF1A1,S100A9,S100A12,ECM1,BPI,OLFM4,THBS1,IGF2,S100A11,FAM3C,MAPK1,CRISPLD2,PNP
less-tolerant	upregulated	Gene Ontology: Cellular Component	cytoplasmic vesicle lumen	GO:0060205	9.64E-06	14	TF,EEF1A1,S100A9,S100A12,ECM1,BPI,OLFM4,THBS1,IGF2,S100A11,FAM3C,MAPK1,CRISPLD2,PNP
less-tolerant	upregulated	Gene Ontology: Cellular Component	vesicle lumen	GO:0031983	1.04E-05	14	TF,EEF1A1,S100A9,S100A12,ECM1,BPI,OLFM4,THBS1,IGF2,S100A11,FAM3C,MAPK1,CRISPLD2,PNP
less-tolerant	upregulated	Gene Ontology: Cellular Component	cytoplasmic vesicle	GO:0031410	4.16E-05	14	CALR,TF,DMBT1,EEF1A1,S100A9,TRAPPC10,S100A12,SAA1,ADAMTS1,ECM1,BPI,RACGAP1,CSF3R,SELP
less-tolerant	upregulated	Gene Ontology: Cellular Component	intracellular vesicle	GO:0097708	4.20E-05	14	CALR,TF,DMBT1,EEF1A1,S100A9,TRAPPC10,S100A12,SAA1,ADAMTS1,ECM1,BPI,RACGAP1,CSF3R,SELP
less-tolerant	upregulated	Gene Ontology: Cellular Component	midbody	GO:0030496	4.28E-05	10	KIF23,RACGAP1,KIF4A,ECT2,AURKB,NEK2,HSPA5,CENPE,ZFYVE26,HSP90B1
less-tolerant	upregulated	Gene Ontology: Cellular Component	cytoplasm	GO:0005737	4.33E-05	115	CALR,TF,DMBT1,EEF1A1,S100A9,RPL21,TRAPPC10,S100A12,SAA1,SLC3A1,MUC16,CKAP2,ADAMTS1,KIF23,ECM1,BPI,RACGAP1,TGM4,SELE,CSF3R,UBR3,SELP,PHLDA2,AGR2,AKR1D1,KIF4A,CXCL14,ECT2,TTK,AURKB,NEK2,OLFM1,TOP2A,ASPG,OLFM4,CDK5RAP1,KNSTRN,CDO1,S100A4,HMMR,TNC,SKA1,CENPH,HSPA5,THBS1,QRICH2,SLC26A6,IGF2,MUC5AC,KIFC1,CCNB3,CYBB,TGM2,CENPE,ITPKB,KLK7,PTTG1,NMES1,PDLIM4,SERPINE2,PCSK6,TNFAIP2,GCH1,MCM3,TMEM100,KCNJ8,…
less-tolerant	upregulated	Gene Ontology: Cellular Component	secretory vesicle	GO:0099503	4.39E-05	10	CALR,TF,DMBT1,EEF1A1,S100A9,S100A12,ECM1,BPI,RACGAP1,SELP
less-tolerant	upregulated	Gene Ontology: Cellular Component	condensed chromosome	GO:0000793	5.99E-05	9	MKI67,TTK,AURKB,NEK2,TOP2A,KNSTRN,SKA1,CENPH,CENPE
less-tolerant	upregulated	Gene Ontology: Cellular Component	microtubule	GO:0005874	7.56E-05	11	SAA1,CKAP2,KIF23,RACGAP1,KIF4A,AURKB,NEK2,KNSTRN,SKA1,KIFC1,CENPE
less-tolerant	upregulated	Gene Ontology: Cellular Component	endomembrane system	GO:0012505	1.12E-04	43	CALR,TF,DMBT1,EEF1A1,S100A9,RPL21,TRAPPC10,S100A12,MUC16,ECM1,BPI,RACGAP1,TGM4,SELE,SELP,AGR2,CXCL14,OLFM1,OLFM4,TNC,HSPA5,THBS1,QRICH2,SLC26A6,IGF2,MUC5AC,KIFC1,CYBB,TGM2,ITPKB,KLK7,PDLIM4,SERPINE2,PCSK6,GCH1,TMEM100,F10,ADAMTS9,ZFYVE26,MRGPRF,FOLR1,RABEPK,GCNT3
less-tolerant	upregulated	Gene Ontology: Cellular Component	side of membrane	GO:0098552	1.35E-04	8	CALR,TF,EEF1A1,IGHA1,RACGAP1,SELE,CSF3R,SELP
less-tolerant	upregulated	Gene Ontology: Cellular Component	endoplasmic reticulum lumen	GO:0005788	1.52E-04	13	CALR,TF,TNC,HSPA5,THBS1,F10,COL3A1,SERPINH1,HSP90B1,COL4A1,MAPK1,MAPK3,IGFBP4
less-tolerant	upregulated	Gene Ontology: Cellular Component	endocytic vesicle membrane	GO:0030666	2.09E-04	3	CALR,TF,DMBT1
less-tolerant	upregulated	Gene Ontology: Cellular Component	kinetochore	GO:0000776	2.69E-04	7	TTK,AURKB,NEK2,KNSTRN,SKA1,CENPH,CENPE
less-tolerant	upregulated	Gene Ontology: Cellular Component	cell surface	GO:0009986	3.31E-04	22	CALR,TF,IGHA1,SELE,CSF3R,SELP,HMMR,HSPA5,THBS1,SERPINE2,PCSK6,TREML4,ADAMTS9,FOLR1,ENPP1,CLEC4E,MRC1,CCR1,CSF2RB,AJAP1,OSMR,PLVAP
less-tolerant	upregulated	Gene Ontology: Cellular Component	chromosome, centromeric region	GO:0000775	3.79E-04	8	TTK,AURKB,NEK2,TOP2A,KNSTRN,SKA1,CENPH,CENPE
less-tolerant	upregulated	Gene Ontology: Cellular Component	condensed chromosome, centromeric region	GO:0000779	4.00E-04	7	TTK,AURKB,NEK2,KNSTRN,SKA1,CENPH,CENPE
less-tolerant	upregulated	Gene Ontology: Cellular Component	chromosomal region	GO:0098687	4.85E-04	10	TTK,AURKB,NEK2,TOP2A,KNSTRN,SKA1,CENPH,CENPE,POLR2B,MCM3
less-tolerant	upregulated	Gene Ontology: Cellular Component	membrane	GO:0016020	9.31E-04	78	CALR,TF,DMBT1,EEF1A1,S100A9,RPL21,IGHA1,S100A12,SLC3A1,MUC16,SLC16A6,BPI,RACGAP1,SELE,CSF3R,UBR3,SELP,MKI67,PHLDA2,KIF4A,ECT2,TTK,OLFM4,KNSTRN,SLC22A3,CFB,HMMR,TNC,HSPA5,THBS1,QRICH2,SUSD1,SLC26A6,MUC5AC,KIFC1,CYBB,TGM2,CENPE,ITPKB,KLK7,NMES1,PDLIM4,POLR2B,SERPINE2,PCSK6,GCH1,MCM3,TMEM100,KCNJ8,LHFPL5,TREML4,FLAD1,F10,LYPD3,ZFYVE26,MRGPRF,TYMS,FOLR1,RABEPK,SLC25A25,GCNT3,ENPP1,S100A16,CLEC4E,MRC1…
less-tolerant	upregulated	Gene Ontology: Cellular Component	endocytic vesicle	GO:0030139	1.19E-03	3	CALR,TF,DMBT1
less-tolerant	upregulated	Gene Ontology: Cellular Component	microtubule cytoskeleton	GO:0015630	1.27E-03	16	SAA1,CKAP2,KIF23,RACGAP1,KIF4A,ECT2,TTK,AURKB,NEK2,TOP2A,KNSTRN,HMMR,SKA1,KIFC1,CCNB3,CENPE
less-tolerant	upregulated	Gene Ontology: Cellular Component	cytoskeleton	GO:0005856	2.38E-03	22	EEF1A1,S100A9,S100A12,SAA1,CKAP2,KIF23,RACGAP1,SELE,KIF4A,ECT2,TTK,AURKB,NEK2,TOP2A,KNSTRN,HMMR,SKA1,KIFC1,CCNB3,CENPE,ITPKB,PDLIM4
less-tolerant	upregulated	Gene Ontology: Cellular Component	external side of plasma membrane	GO:0009897	3.04E-03	6	CALR,TF,IGHA1,SELE,CSF3R,SELP
less-tolerant	upregulated	Gene Ontology: Cellular Component	plasma membrane	GO:0005886	3.57E-03	52	CALR,TF,EEF1A1,S100A9,IGHA1,S100A12,SLC3A1,MUC16,SLC16A6,RACGAP1,SELE,CSF3R,SELP,ECT2,OLFM4,KNSTRN,SLC22A3,CFB,HMMR,HSPA5,THBS1,SLC26A6,MUC5AC,CYBB,TGM2,KLK7,PDLIM4,SERPINE2,PCSK6,TMEM100,KCNJ8,LHFPL5,TREML4,FLAD1,F10,LYPD3,MRGPRF,FOLR1,ENPP1,S100A16,CLEC4E,MRC1,ATP1B1,RCCD1,IZUMO1R,KCNJ15,ATAD1,HTRA1,CCR1,HSP90B1,MGST1,IFITM5
less-tolerant	upregulated	Gene Ontology: Cellular Component	polymeric cytoskeletal fiber	GO:0099513	4.31E-03	12	SAA1,CKAP2,KIF23,RACGAP1,KIF4A,AURKB,NEK2,KNSTRN,SKA1,KIFC1,CENPE,PDLIM4
less-tolerant	upregulated	Gene Ontology: Cellular Component	phagocytic vesicle membrane	GO:0030670	1.16E-02	2	CALR,DMBT1
less-tolerant	upregulated	Gene Ontology: Cellular Component	endocytic vesicle lumen	GO:0071682	1.50E-02	2	CALR,SAA1
less-tolerant	upregulated	Gene Ontology: Cellular Component	bounding membrane of organelle	GO:0098588	2.74E-02	4	CALR,TF,DMBT1,EEF1A1
less-tolerant	upregulated	Gene Ontology: Cellular Component	perinuclear region of cytoplasm	GO:0048471	3.36E-02	16	CALR,TF,SELE,OLFM4,S100A4,CYBB,TGM2,PDLIM4,MCM3,TMEM100,CDKN3,HSP90B1,UNC45A,TRIM37,PLVAP,TWF2
less-tolerant	upregulated	Gene Ontology: Cellular Component	supramolecular fiber	GO:0099512	3.77E-02	13	SAA1,CKAP2,KIF23,RACGAP1,KIF4A,AURKB,NEK2,KNSTRN,SKA1,KIFC1,CENPE,PDLIM4,KCNJ8
less-tolerant	upregulated	Gene Ontology: Cellular Component	phagocytic vesicle	GO:0045335	3.86E-02	2	CALR,DMBT1
less-tolerant	upregulated	Gene Ontology: Cellular Component	supramolecular polymer	GO:0099081	4.10E-02	13	SAA1,CKAP2,KIF23,RACGAP1,KIF4A,AURKB,NEK2,KNSTRN,SKA1,KIFC1,CENPE,PDLIM4,KCNJ8
less-tolerant	upregulated	Gene Ontology: Cellular Component	microtubule organizing center	GO:0005815	4.89E-02	12	CKAP2,KIF23,AURKB,NEK2,TOP2A,KNSTRN,HMMR,SKA1,KIFC1,CCNB3,MCM3,ZFYVE26
less-tolerant	upregulated	Gene Ontology: Cellular Component	cytoplasmic vesicle membrane	GO:0030659	4.96E-02	3	CALR,TF,DMBT1
more-tolerant	downregulated	Gene Ontology: Cellular Component	extracellular region	GO:0005576	3.15E-02	5	EEF2,TNFSF10,LCN15,MSMB,TF
less-tolerant	downregulated	Gene Ontology: Molecular Function	scaffold protein binding	GO:0097110	5.67E-03	4	PSAP,SHANK1,BAIAP2,DSP
less-tolerant	downregulated	Kyoto Encyclopedia of Genes and Genomes	Ribosome	KEGG:03010	2.46E-02	2	RPL15,RPL7
less-tolerant	upregulated	Kyoto Encyclopedia of Genes and Genomes	Malaria	KEGG:05144	4.04E-02	4	SELE,SELP,THBS1,IL8
less-tolerant	downregulated	Reactome	Viral mRNA Translation	REAC:R-HSA-192823	2.57E-02	2	RPL15,RPL7
less-tolerant	downregulated	Reactome	Peptide chain elongation	REAC:R-HSA-156902	2.57E-02	2	RPL15,RPL7
less-tolerant	downregulated	Reactome	Selenocysteine synthesis	REAC:R-HSA-2408557	2.81E-02	2	RPL15,RPL7
less-tolerant	downregulated	Reactome	Eukaryotic Translation Termination	REAC:R-HSA-72764	2.81E-02	2	RPL15,RPL7
less-tolerant	downregulated	Reactome	Eukaryotic Translation Elongation	REAC:R-HSA-156842	2.81E-02	2	RPL15,RPL7
less-tolerant	downregulated	Reactome	Nonsense Mediated Decay (NMD) independent of the Exon Junction Complex (EJC)	REAC:R-HSA-975956	2.93E-02	2	RPL15,RPL7
less-tolerant	downregulated	Reactome	Response of EIF2AK4 (GCN2) to amino acid deficiency	REAC:R-HSA-9633012	3.31E-02	2	RPL15,RPL7
less-tolerant	downregulated	Reactome	Formation of a pool of free 40S subunits	REAC:R-HSA-72689	3.31E-02	2	RPL15,RPL7
less-tolerant	downregulated	Reactome	L13a-mediated translational silencing of Ceruloplasmin expression	REAC:R-HSA-156827	3.99E-02	2	RPL15,RPL7
less-tolerant	downregulated	Reactome	GTP hydrolysis and joining of the 60S ribosomal subunit	REAC:R-HSA-72706	4.07E-02	2	RPL15,RPL7
less-tolerant	downregulated	Reactome	SRP-dependent cotranslational protein targeting to membrane	REAC:R-HSA-1799339	4.07E-02	2	RPL15,RPL7
less-tolerant	downregulated	Reactome	Nonsense-Mediated Decay (NMD)	REAC:R-HSA-927802	4.29E-02	2	RPL15,RPL7
less-tolerant	downregulated	Reactome	Nonsense Mediated Decay (NMD) enhanced by the Exon Junction Complex (EJC)	REAC:R-HSA-975957	4.29E-02	2	RPL15,RPL7
less-tolerant	downregulated	Reactome	Selenoamino acid metabolism	REAC:R-HSA-2408522	4.36E-02	2	RPL15,RPL7
less-tolerant	downregulated	Reactome	Cap-dependent Translation Initiation	REAC:R-HSA-72737	4.59E-02	2	RPL15,RPL7
less-tolerant	downregulated	Reactome	Eukaryotic Translation Initiation	REAC:R-HSA-72613	4.59E-02	2	RPL15,RPL7
less-tolerant	upregulated	Reactome	Advanced glycosylation endproduct receptor signaling	REAC:R-HSA-879415	1.28E-02	4	S100A12,SAA1,MAPK1,MAPK3
less-tolerant	upregulated	Reactome	O-linked glycosylation	REAC:R-HSA-5173105	1.61E-02	8	MUC16,ADAMTS1,THBS1,MUC5AC,ADAMTS9,GCNT3,ST6GALNAC2,SPON2
less-tolerant	upregulated	Reactome	Kinesins	REAC:R-HSA-983189	1.68E-02	5	KIF23,RACGAP1,KIF4A,KIFC1,CENPE
less-tolerant	upregulated	Reactome	Scavenging by Class A Receptors	REAC:R-HSA-3000480	2.87E-02	4	CALR,COL3A1,HSP90B1,COL4A1
less-tolerant	upregulated	Reactome	Binding and Uptake of Ligands by Scavenger Receptors	REAC:R-HSA-2173782	3.52E-02	3	CALR,IGHA1,SAA1
less-tolerant	upregulated	Reactome	Platelet degranulation	REAC:R-HSA-114608	3.71E-02	6	TF,ECM1,SELP,HSPA5,THBS1,IGF2
less-tolerant	upregulated	Reactome	Toll Like Receptor TLR6:TLR2 Cascade	REAC:R-HSA-168188	3.86E-02	3	S100A9,S100A12,SAA1
less-tolerant	upregulated	Reactome	MyD88:MAL(TIRAP) cascade initiated on plasma membrane	REAC:R-HSA-166058	3.86E-02	3	S100A9,S100A12,SAA1
less-tolerant	upregulated	Reactome	Toll Like Receptor 4 (TLR4) Cascade	REAC:R-HSA-166016	3.89E-02	4	S100A9,S100A12,SAA1,BPI
less-tolerant	upregulated	Reactome	ATF6 (ATF6-alpha) activates chaperone genes	REAC:R-HSA-381183	4.13E-02	3	CALR,HSPA5,HSP90B1
less-tolerant	upregulated	Reactome	Toll Like Receptor 2 (TLR2) Cascade	REAC:R-HSA-181438	4.21E-02	3	S100A9,S100A12,SAA1
less-tolerant	upregulated	Reactome	Toll Like Receptor TLR1:TLR2 Cascade	REAC:R-HSA-168179	4.21E-02	3	S100A9,S100A12,SAA1
less-tolerant	upregulated	Reactome	Response to elevated platelet cytosolic Ca2+	REAC:R-HSA-76005	4.62E-02	6	TF,ECM1,SELP,HSPA5,THBS1,IGF2
less-tolerant	upregulated	Reactome	Diseases associated with O-glycosylation of proteins	REAC:R-HSA-3906995	4.63E-02	6	MUC16,ADAMTS1,THBS1,MUC5AC,ADAMTS9,SPON2
less-tolerant	downregulated	TRANSFAC	Factor: AP-2alpha; motif: NGCCYSNNGSN; match class: 1	TF:M01857_1	2.56E-04	34	RPL7,PSAP,LYPD2,MYZAP,MBOAT1,DEPDC7,SHANK1,EPB41L4A,MARVELD3,PCMTD1,ATP8A2,MYO5C,ST3GAL5,TMTC4,DGAT2,FAIM2,PPP4R4,LRRC26,RETREG1,USP46,BAIAP2,HDAC10,ANO1,NARF,CBX7,WWC2,GPC1,COBL,PRKX,TMEM192,NR3C2,CAMK2D,MBP,GIPC3
less-tolerant	upregulated	TRANSFAC	Factor: CEBPD; motif: RTTRCGCAAY; match class: 1	TF:M04202_1	3.59E-03	9	TF,EEF1A1,S100A9,RPL21,TRAPPC10,S100A12,SAA1,MUC16,CCL20
more-tolerant	upregulated	TRANSFAC	Factor: FOXO1A:HOXA10; motif: RWMAACANCRTWAA	TF:M08482	4.05E-02	7	S100A9,RPL11,KCNE2,SAA1,SPINK5,SON,TRAPPC10
less-tolerant	downregulated	WikiPathways	Cytoplasmic ribosomal proteins	WP:WP477	1.50E-02	2	RPL15,RPL7
