# Supplementary material for: Rapid adaptation to a novel pathogen through disease tolerance in a wild songbird
Source: PLoS Pathog. 2023 Jun 9;19(6):e1011408. doi: 10.1371/journal.ppat.1011408 (PMC10287013; doi:10.1371/journal.ppat.1011408)
Supplement: S2 Data — (TXT) [file ppat.1011408.s003.txt]

Population	Gene	Annotation	logFoldChange	Upregulated or downregulated versus controls	p-value	FalseDiscoveryRate
Less-tolerant	TRINITY_DN100494_c1_g1		1.364834884	downregulated	1.96E-04	1.23E-02
Less-tolerant	TRINITY_DN100544_c0_g1		2.512766578	downregulated	1.19E-03	4.33E-02
Less-tolerant	TRINITY_DN101154_c0_g1		2.320729236	upregulated	3.56E-06	6.15E-04
Less-tolerant	TRINITY_DN101205_c2_g1	ABEC1	2.902919318	downregulated	1.15E-03	4.26E-02
Less-tolerant	TRINITY_DN10234_c0_g1		1.824027251	upregulated	8.79E-04	3.56E-02
Less-tolerant	TRINITY_DN10366_c0_g1	BCO2	1.175917626	downregulated	1.08E-04	8.52E-03
Less-tolerant	TRINITY_DN104563_c0_g1	TYMS	1.503133754	upregulated	5.21E-04	2.36E-02
Less-tolerant	TRINITY_DN104657_c0_g1	TTK	2.265217998	upregulated	7.10E-06	1.09E-03
Less-tolerant	TRINITY_DN10488_c0_g1		1.639685184	downregulated	5.13E-04	2.34E-02
Less-tolerant	TRINITY_DN10507_c0_g1	KNSTRN	2.082138186	upregulated	1.24E-04	9.37E-03
Less-tolerant	TRINITY_DN10814_c0_g1	CDKN3	1.409274909	upregulated	6.93E-04	2.91E-02
Less-tolerant	TRINITY_DN10851_c1_g1	FAIM2	1.088533314	downregulated	9.73E-05	7.84E-03
Less-tolerant	TRINITY_DN108518_c0_g1	MUC16	2.894153614	upregulated	2.41E-10	2.85E-07
Less-tolerant	TRINITY_DN10958_c0_g1	QRICH2	1.913675541	upregulated	2.19E-05	2.63E-03
Less-tolerant	TRINITY_DN1100_c1_g1	SLC25A25	1.498844174	upregulated	2.75E-05	3.10E-03
Less-tolerant	TRINITY_DN110037_c0_g1		1.812108447	downregulated	1.26E-04	9.44E-03
Less-tolerant	TRINITY_DN111084_c0_g1		2.228056488	upregulated	1.33E-04	9.58E-03
Less-tolerant	TRINITY_DN1131_c1_g1	EFNB1	1.281477479	upregulated	1.33E-04	9.58E-03
Less-tolerant	TRINITY_DN114557_c0_g1	BPI	2.792622013	upregulated	4.03E-04	2.00E-02
Less-tolerant	TRINITY_DN11542_c2_g1		1.047633007	upregulated	1.38E-03	4.81E-02
Less-tolerant	TRINITY_DN115578_c0_g1	HVC2	5.24796255	downregulated	5.57E-07	1.38E-04
Less-tolerant	TRINITY_DN1164_c0_g1		3.365731313	upregulated	1.10E-03	4.18E-02
Less-tolerant	TRINITY_DN116489_c0_g1		6.592635558	upregulated	6.66E-06	1.06E-03
Less-tolerant	TRINITY_DN1189_c2_g1	USP46	0.998407815	downregulated	1.31E-03	4.60E-02
Less-tolerant	TRINITY_DN11901_c7_g1		1.80074636	upregulated	1.90E-04	1.21E-02
Less-tolerant	TRINITY_DN12073_c0_g1		1.869180211	downregulated	9.20E-05	7.50E-03
Less-tolerant	TRINITY_DN121381_c2_g1		1.117489624	downregulated	1.24E-04	9.37E-03
Less-tolerant	TRINITY_DN1215_c1_g1	PRCP	1.049619203	upregulated	1.67E-04	1.10E-02
Less-tolerant	TRINITY_DN121839_c0_g1		2.463268858	upregulated	1.11E-03	4.21E-02
Less-tolerant	TRINITY_DN121938_c1_g1	DEDD2	1.591244984	upregulated	3.48E-04	1.81E-02
Less-tolerant	TRINITY_DN12194_c1_g1	PDLIM4	1.723559196	upregulated	2.36E-04	1.39E-02
Less-tolerant	TRINITY_DN122077_c0_g1		1.73653262	downregulated	1.21E-03	4.36E-02
Less-tolerant	TRINITY_DN1223_c1_g1	GCNT3	1.484579791	upregulated	3.27E-06	5.79E-04
Less-tolerant	TRINITY_DN122677_c0_g1	TBB	1.156083959	upregulated	3.65E-04	1.86E-02
Less-tolerant	TRINITY_DN123071_c0_g1		10.54484406	upregulated	3.97E-05	4.20E-03
Less-tolerant	TRINITY_DN123199_c0_g1	EEF1A1	7.453531375	upregulated	1.86E-04	1.21E-02
Less-tolerant	TRINITY_DN1233_c4_g1	WWC2	0.912347819	downregulated	4.90E-04	2.27E-02
Less-tolerant	TRINITY_DN12333_c1_g3		1.452236877	downregulated	1.09E-03	4.17E-02
Less-tolerant	TRINITY_DN12417_c0_g1	MYO5C	1.081871352	downregulated	2.52E-05	2.93E-03
Less-tolerant	TRINITY_DN12475_c0_g1	RPL21	5.816803125	upregulated	3.15E-05	3.49E-03
Less-tolerant	TRINITY_DN1250_c1_g1	CRTC1	0.851940005	downregulated	1.12E-03	4.21E-02
Less-tolerant	TRINITY_DN125096_c0_g2	HV303	3.981186539	downregulated	3.60E-04	1.85E-02
Less-tolerant	TRINITY_DN125382_c0_g2		2.637834395	downregulated	1.03E-03	4.03E-02
Less-tolerant	TRINITY_DN1254_c1_g1	BHLHE40	1.096031567	upregulated	7.79E-04	3.23E-02
Less-tolerant	TRINITY_DN1254_c1_g2		1.26372913	upregulated	1.65E-04	1.09E-02
Less-tolerant	TRINITY_DN12555_c0_g1	KIF4A	2.423835742	upregulated	1.50E-06	3.00E-04
Less-tolerant	TRINITY_DN1259_c0_g1	AURKB	2.22581683	upregulated	1.05E-04	8.41E-03
Less-tolerant	TRINITY_DN12607_c0_g2	CABL1	1.086939926	downregulated	9.60E-05	7.78E-03
Less-tolerant	TRINITY_DN12755_c1_g1	VIP	1.154104228	upregulated	4.20E-04	2.06E-02
Less-tolerant	TRINITY_DN1279_c0_g2	SEMA3F	0.991810558	upregulated	1.50E-04	1.03E-02
Less-tolerant	TRINITY_DN1281_c0_g1	SHANK1	1.377341896	downregulated	1.39E-06	2.81E-04
Less-tolerant	TRINITY_DN128439_c0_g1		2.455912924	upregulated	2.32E-04	1.38E-02
Less-tolerant	TRINITY_DN129_c2_g4	GCH1	1.644071485	upregulated	7.29E-05	6.23E-03
Less-tolerant	TRINITY_DN12905_c1_g1	PTTG1	1.735857014	upregulated	7.19E-05	6.21E-03
Less-tolerant	TRINITY_DN13006_c0_g1		1.741293891	upregulated	1.97E-04	1.24E-02
Less-tolerant	TRINITY_DN130064_c0_g1	EEF1A1	5.431759683	upregulated	1.20E-03	4.33E-02
Less-tolerant	TRINITY_DN1301_c5_g1	KCNJ15	1.407020623	upregulated	3.27E-04	1.72E-02
Less-tolerant	TRINITY_DN130437_c0_g1		1.26870689	upregulated	5.76E-05	5.43E-03
Less-tolerant	TRINITY_DN130679_c0_g1	MUC16	3.215789858	upregulated	1.59E-09	1.32E-06
Less-tolerant	TRINITY_DN13126_c0_g3	ABLIM2	1.019042521	downregulated	1.05E-03	4.06E-02
Less-tolerant	TRINITY_DN13136_c1_g1	COBL	0.889897633	downregulated	7.82E-04	3.23E-02
Less-tolerant	TRINITY_DN131609_c0_g1		3.093893386	downregulated	5.97E-06	9.72E-04
Less-tolerant	TRINITY_DN132341_c0_g1		3.343302607	upregulated	1.81E-05	2.34E-03
Less-tolerant	TRINITY_DN13273_c0_g2	ZKSCAN7	1.128873167	upregulated	3.27E-04	1.72E-02
Less-tolerant	TRINITY_DN1338_c0_g1	MSMB	1.785850691	downregulated	9.03E-06	1.28E-03
Less-tolerant	TRINITY_DN1338_c0_g3	MSMB	1.874291785	downregulated	1.22E-07	3.59E-05
Less-tolerant	TRINITY_DN1339_c0_g3	CDO1	1.999115472	upregulated	1.01E-06	2.16E-04
Less-tolerant	TRINITY_DN1341_c0_g2	�PHLDA2	2.463181461	upregulated	1.37E-13	5.66E-10
Less-tolerant	TRINITY_DN13421_c0_g1	MGST1	1.326491619	upregulated	2.01E-05	2.48E-03
Less-tolerant	TRINITY_DN13626_c0_g3	KCNJ8	1.619267122	upregulated	5.70E-05	5.43E-03
Less-tolerant	TRINITY_DN136329_c0_g1		2.251221907	upregulated	4.42E-04	2.13E-02
Less-tolerant	TRINITY_DN136432_c0_g1		1.793967186	upregulated	6.96E-05	6.14E-03
Less-tolerant	TRINITY_DN136441_c0_g1	IGHA1	4.530094724	upregulated	4.92E-04	2.27E-02
Less-tolerant	TRINITY_DN136817_c0_g1	DMBT1	1.159844466	upregulated	2.19E-05	2.63E-03
Less-tolerant	TRINITY_DN13787_c0_g1	ATAD1	1.381966547	upregulated	1.02E-03	4.02E-02
Less-tolerant	TRINITY_DN1379_c0_g1	ECM1	2.932707321	upregulated	1.59E-10	2.04E-07
Less-tolerant	TRINITY_DN13795_c0_g1	C1-set	5.988981738	upregulated	4.32E-04	2.09E-02
Less-tolerant	TRINITY_DN140156_c0_g1		2.511545776	downregulated	1.43E-03	4.89E-02
Less-tolerant	TRINITY_DN14023_c4_g1		0.98801058	downregulated	1.27E-03	4.48E-02
Less-tolerant	TRINITY_DN1413_c0_g1	KLK7	1.745573859	upregulated	1.12E-03	4.23E-02
Less-tolerant	TRINITY_DN14251_c0_g1	FAM167A	1.490157395	upregulated	4.29E-04	2.09E-02
Less-tolerant	TRINITY_DN142986_c0_g1	MUC16	2.725307909	upregulated	3.61E-09	2.44E-06
Less-tolerant	TRINITY_DN14346_c0_g2		1.111924679	upregulated	9.24E-04	3.71E-02
Less-tolerant	TRINITY_DN14406_c0_g2	DEDD2	1.944317157	upregulated	1.27E-04	9.44E-03
Less-tolerant	TRINITY_DN14696_c0_g1		1.362033706	downregulated	6.13E-06	9.88E-04
Less-tolerant	TRINITY_DN148033_c0_g1		10.21514235	upregulated	2.16E-04	1.31E-02
Less-tolerant	TRINITY_DN15038_c0_g1	MARVELD3	1.225103432	downregulated	4.13E-06	7.05E-04
Less-tolerant	TRINITY_DN150900_c0_g1		2.208513316	upregulated	5.53E-04	2.47E-02
Less-tolerant	TRINITY_DN15142_c0_g1		2.129758554	downregulated	1.17E-03	4.32E-02
Less-tolerant	TRINITY_DN15145_c2_g1		1.141201724	downregulated	2.45E-05	2.90E-03
Less-tolerant	TRINITY_DN1543_c1_g1	CLDN10	1.038389489	upregulated	1.80E-04	1.18E-02
Less-tolerant	TRINITY_DN1544_c0_g1	ARHGAP28	0.982075555	downregulated	2.57E-04	1.46E-02
Less-tolerant	TRINITY_DN1555_c0_g1	RIR2	2.342631706	upregulated	1.04E-06	2.18E-04
Less-tolerant	TRINITY_DN1555_c0_g2	RRM2B	1.235108103	downregulated	6.46E-07	1.55E-04
Less-tolerant	TRINITY_DN15572_c0_g2	TNFSF10	2.187133614	downregulated	6.31E-09	3.38E-06
Less-tolerant	TRINITY_DN15637_c2_g1	ST7	1.314374627	upregulated	2.16E-04	1.31E-02
Less-tolerant	TRINITY_DN159758_c0_g1	LV1	2.727639913	downregulated	1.45E-03	4.92E-02
Less-tolerant	TRINITY_DN1598_c0_g1	TPX2	1.263333685	upregulated	7.14E-06	1.09E-03
Less-tolerant	TRINITY_DN1598_c0_g2	BPI	2.484351534	upregulated	6.76E-09	3.38E-06
Less-tolerant	TRINITY_DN16067_c0_g1	SAA1	3.626612847	upregulated	4.83E-09	2.98E-06
Less-tolerant	TRINITY_DN16130_c0_g1	CFB	1.99759144	upregulated	3.27E-05	3.57E-03
Less-tolerant	TRINITY_DN16187_c0_g1	YDJC	1.340655607	upregulated	4.01E-04	2.00E-02
Less-tolerant	TRINITY_DN16238_c1_g1	CLEC4E	1.449013963	upregulated	2.75E-06	4.93E-04
Less-tolerant	TRINITY_DN1673_c0_g1	ST3GAL5	1.13275692	downregulated	2.91E-04	1.59E-02
Less-tolerant	TRINITY_DN1676_c1_g1	FAM3C	1.189324262	upregulated	4.96E-05	4.95E-03
Less-tolerant	TRINITY_DN167993_c0_g2		0.809434283	downregulated	1.02E-03	4.01E-02
Less-tolerant	TRINITY_DN1680_c0_g2	RCCD1	1.428672427	upregulated	3.51E-05	3.80E-03
Less-tolerant	TRINITY_DN169229_c0_g1	CALR	6.880032223	upregulated	9.03E-05	7.40E-03
Less-tolerant	TRINITY_DN169609_c0_g1		2.517104892	downregulated	1.18E-03	4.33E-02
Less-tolerant	TRINITY_DN1698_c0_g1		1.221415081	upregulated	2.25E-04	1.35E-02
Less-tolerant	TRINITY_DN17035_c0_g1	TTK	1.693735041	upregulated	4.41E-04	2.12E-02
Less-tolerant	TRINITY_DN171846_c0_g1		2.975322134	upregulated	5.69E-06	9.38E-04
Less-tolerant	TRINITY_DN17248_c0_g1		1.561537338	upregulated	3.59E-05	3.86E-03
Less-tolerant	TRINITY_DN172554_c0_g1		3.569682272	downregulated	7.92E-04	3.26E-02
Less-tolerant	TRINITY_DN17430_c0_g1	SERPINH1	1.368261221	upregulated	2.45E-04	1.42E-02
Less-tolerant	TRINITY_DN1748_c0_g1	TAAR1	2.743034808	downregulated	1.15E-03	4.26E-02
Less-tolerant	TRINITY_DN1762_c0_g2	MTMR2	0.904354538	downregulated	1.40E-03	4.83E-02
Less-tolerant	TRINITY_DN17714_c0_g1		1.861469103	downregulated	2.22E-04	1.34E-02
Less-tolerant	TRINITY_DN17744_c0_g1		1.104715676	downregulated	7.52E-04	3.14E-02
Less-tolerant	TRINITY_DN17797_c2_g1		2.047001294	upregulated	1.30E-04	9.52E-03
Less-tolerant	TRINITY_DN17869_c0_g1	GIPC3	0.814745555	downregulated	1.41E-03	4.85E-02
Less-tolerant	TRINITY_DN17874_c1_g1	CENPH	1.930655845	upregulated	6.11E-04	2.64E-02
Less-tolerant	TRINITY_DN179_c1_g1	kdrl	0.81486723	upregulated	1.40E-03	4.83E-02
Less-tolerant	TRINITY_DN182_c3_g1	FOLR1	1.499540538	upregulated	3.49E-04	1.81E-02
Less-tolerant	TRINITY_DN182136_c0_g1	MRGPRF	1.519241465	upregulated	2.64E-04	1.47E-02
Less-tolerant	TRINITY_DN18233_c0_g1	MUC16	2.483792823	upregulated	6.92E-09	3.38E-06
Less-tolerant	TRINITY_DN1828_c0_g1	TNFAIP2	1.669389753	upregulated	1.62E-06	3.07E-04
Less-tolerant	TRINITY_DN183_c0_g1	SLC16A6	3.111947443	upregulated	3.18E-09	2.26E-06
Less-tolerant	TRINITY_DN183094_c0_g1		2.894286047	downregulated	6.59E-04	2.80E-02
Less-tolerant	TRINITY_DN1910_c0_g1	CYBB	1.847060616	upregulated	1.16E-04	8.97E-03
Less-tolerant	TRINITY_DN192096_c0_g1		5.925576953	downregulated	3.39E-08	1.26E-05
Less-tolerant	TRINITY_DN196_c4_g4	ETV4	1.242468898	upregulated	2.36E-04	1.39E-02
Less-tolerant	TRINITY_DN1975_c0_g1	ADAMTS9	1.521676608	upregulated	1.16E-04	8.97E-03
Less-tolerant	TRINITY_DN197837_c1_g1		3.250603787	downregulated	6.65E-05	5.93E-03
Less-tolerant	TRINITY_DN1994_c2_g3		1.181737488	downregulated	6.35E-05	5.81E-03
Less-tolerant	TRINITY_DN2007_c0_g1		1.564668264	downregulated	7.58E-07	1.72E-04
Less-tolerant	TRINITY_DN2019_c0_g1	CSF2RB	1.303227542	upregulated	3.86E-04	1.95E-02
Less-tolerant	TRINITY_DN201965_c0_g1		1.664080173	upregulated	1.30E-04	9.51E-03
Less-tolerant	TRINITY_DN2034_c1_g2	GPD1L	1.032933897	downregulated	2.89E-04	1.58E-02
Less-tolerant	TRINITY_DN2080_c9_g1		0.990910856	downregulated	1.93E-04	1.22E-02
Less-tolerant	TRINITY_DN2086_c0_g1	FLAD1	1.543582419	upregulated	9.93E-07	2.16E-04
Less-tolerant	TRINITY_DN21_c0_g2	NRG1	1.277816493	upregulated	1.87E-04	1.21E-02
Less-tolerant	TRINITY_DN21195_c5_g1		1.121966934	downregulated	1.21E-03	4.35E-02
Less-tolerant	TRINITY_DN21215_c0_g1	CSF3R	2.657455989	upregulated	7.05E-13	1.67E-09
Less-tolerant	TRINITY_DN21318_c1_g2	MBP	0.842626516	downregulated	1.15E-03	4.26E-02
Less-tolerant	TRINITY_DN2176_c3_g1		1.224150585	downregulated	5.84E-04	2.55E-02
Less-tolerant	TRINITY_DN2199_c0_g1	MKI67	2.369871465	upregulated	3.30E-08	1.26E-05
Less-tolerant	TRINITY_DN2199_c1_g1	MKI67	2.513350094	upregulated	1.97E-06	3.67E-04
Less-tolerant	TRINITY_DN220463_c0_g2		2.181540865	downregulated	4.92E-04	2.27E-02
Less-tolerant	TRINITY_DN220666_c0_g1	DMBT1	5.025732843	downregulated	4.88E-07	1.24E-04
Less-tolerant	TRINITY_DN221646_c0_g1		2.936694698	downregulated	3.92E-04	1.96E-02
Less-tolerant	TRINITY_DN222967_c0_g1		2.138805919	upregulated	1.11E-03	4.21E-02
Less-tolerant	TRINITY_DN22325_c0_g1	SMC6	0.879915825	downregulated	3.26E-04	1.72E-02
Less-tolerant	TRINITY_DN224651_c1_g1		4.197216974	upregulated	6.70E-11	9.50E-08
Less-tolerant	TRINITY_DN225793_c0_g1		2.78677273	downregulated	1.36E-03	4.75E-02
Less-tolerant	TRINITY_DN22637_c0_g1	MAPK3	0.987197068	upregulated	3.15E-04	1.69E-02
Less-tolerant	TRINITY_DN22774_c6_g1		1.265506695	downregulated	1.07E-03	4.12E-02
Less-tolerant	TRINITY_DN2293_c4_g1		1.444670362	upregulated	1.52E-04	1.04E-02
Less-tolerant	TRINITY_DN230_c5_g1		1.229117272	downregulated	7.10E-06	1.09E-03
Less-tolerant	TRINITY_DN23168_c0_g1	TGM2	1.828985463	upregulated	3.88E-07	1.01E-04
Less-tolerant	TRINITY_DN234794_c0_g1		6.299333651	upregulated	5.26E-04	2.37E-02
Less-tolerant	TRINITY_DN23533_c0_g1	ADAM28	1.202261285	upregulated	7.71E-04	3.21E-02
Less-tolerant	TRINITY_DN240_c0_g1		1.575416198	upregulated	1.16E-04	8.97E-03
Less-tolerant	TRINITY_DN24080_c0_g1	LYPD2	2.146442155	downregulated	1.11E-03	4.21E-02
Less-tolerant	TRINITY_DN24106_c0_g2	IGF2	1.860507069	upregulated	4.87E-08	1.64E-05
Less-tolerant	TRINITY_DN2414_c0_g1	MCCC2	0.934665481	downregulated	1.02E-03	4.01E-02
Less-tolerant	TRINITY_DN2418_c5_g1		1.303045615	upregulated	5.61E-04	2.48E-02
Less-tolerant	TRINITY_DN242292_c0_g1	NLRC3	2.808504454	downregulated	6.10E-04	2.64E-02
Less-tolerant	TRINITY_DN24363_c0_g1	NARF	0.940214509	downregulated	1.48E-03	5.00E-02
Less-tolerant	TRINITY_DN24370_c2_g1	ZNF583	1.401899142	upregulated	4.12E-04	2.03E-02
Less-tolerant	TRINITY_DN24588_c0_g1	MMP3	1.95244238	downregulated	4.36E-05	4.54E-03
Less-tolerant	TRINITY_DN2471_c1_g3	ATP8A2	1.148968136	downregulated	1.47E-03	4.96E-02
Less-tolerant	TRINITY_DN25331_c0_g3	NMES1	1.724775604	upregulated	8.27E-05	6.94E-03
Less-tolerant	TRINITY_DN2560_c1_g1	CCL20	3.131422326	upregulated	2.92E-08	1.15E-05
Less-tolerant	TRINITY_DN2562_c13_g1	COL3A1	1.116583768	upregulated	1.28E-04	9.46E-03
Less-tolerant	TRINITY_DN2567_c0_g1	WFDC2	0.992444837	upregulated	1.38E-04	9.70E-03
Less-tolerant	TRINITY_DN257418_c0_g1		2.780962862	downregulated	6.44E-04	2.76E-02
Less-tolerant	TRINITY_DN257507_c0_g1		3.72059895	upregulated	5.77E-04	2.54E-02
Less-tolerant	TRINITY_DN2577_c0_g2	MYO5C	1.143336978	downregulated	1.53E-05	2.03E-03
Less-tolerant	TRINITY_DN2586_c0_g1	NIPAL2	0.905684141	downregulated	4.53E-04	2.14E-02
Less-tolerant	TRINITY_DN25958_c0_g1		2.420363847	upregulated	2.66E-05	3.04E-03
Less-tolerant	TRINITY_DN26032_c0_g1	LHFPL5	1.592577876	upregulated	7.82E-06	1.17E-03
Less-tolerant	TRINITY_DN2604_c0_g1	ADPRM	0.833765403	downregulated	6.70E-04	2.84E-02
Less-tolerant	TRINITY_DN260570_c0_g1		2.407512588	upregulated	1.47E-03	4.96E-02
Less-tolerant	TRINITY_DN2630_c0_g1	HTRA1	1.381532959	upregulated	2.33E-04	1.38E-02
Less-tolerant	TRINITY_DN266588_c0_g1		9.362055155	downregulated	8.98E-06	1.28E-03
Less-tolerant	TRINITY_DN267_c5_g2		1.215308691	downregulated	5.01E-05	4.96E-03
Less-tolerant	TRINITY_DN26901_c0_g1	RPL15	7.992019589	downregulated	1.42E-03	4.85E-02
Less-tolerant	TRINITY_DN2694_c0_g1	NEK2	2.188501985	upregulated	2.72E-05	3.08E-03
Less-tolerant	TRINITY_DN271226_c0_g1		2.869348883	downregulated	4.70E-04	2.21E-02
Less-tolerant	TRINITY_DN2727_c2_g1	DPEP2	1.447089189	upregulated	2.00E-04	1.24E-02
Less-tolerant	TRINITY_DN27309_c0_g1	MRGA1	1.368565642	upregulated	1.57E-04	1.05E-02
Less-tolerant	TRINITY_DN273201_c0_g1	MMP7	1.90290766	downregulated	8.08E-04	3.31E-02
Less-tolerant	TRINITY_DN2743_c0_g1		1.923059763	upregulated	6.47E-04	2.77E-02
Less-tolerant	TRINITY_DN27460_c0_g1	ATP1B1	1.442267939	upregulated	6.09E-04	2.64E-02
Less-tolerant	TRINITY_DN27547_c0_g1		1.220974992	downregulated	4.07E-04	2.01E-02
Less-tolerant	TRINITY_DN2758_c1_g1	IGFBP4	0.980548043	upregulated	2.46E-04	1.43E-02
Less-tolerant	TRINITY_DN27604_c0_g1		1.286045269	downregulated	4.51E-04	2.14E-02
Less-tolerant	TRINITY_DN280_c0_g1	LYPD3	1.520364308	upregulated	7.68E-08	2.48E-05
Less-tolerant	TRINITY_DN28000_c0_g1	TTK	1.989233558	upregulated	4.77E-05	4.90E-03
Less-tolerant	TRINITY_DN2839_c7_g1	S100A12	3.803318789	upregulated	2.35E-09	1.75E-06
Less-tolerant	TRINITY_DN28698_c1_g2	PCBD1	1.55608498	upregulated	1.51E-04	1.03E-02
Less-tolerant	TRINITY_DN2879_c0_g1		10.25762463	upregulated	2.28E-05	2.72E-03
Less-tolerant	TRINITY_DN2916_c1_g2	GYS2	1.308660776	upregulated	1.04E-05	1.43E-03
Less-tolerant	TRINITY_DN29250_c0_g3	ETV4	1.759916576	upregulated	1.02E-06	2.16E-04
Less-tolerant	TRINITY_DN2934_c0_g1	MRC1	1.447993863	upregulated	4.53E-04	2.14E-02
Less-tolerant	TRINITY_DN2978_c2_g1	OLFM4	2.130953815	upregulated	1.24E-03	4.44E-02
Less-tolerant	TRINITY_DN2978_c7_g1		1.642450589	upregulated	3.26E-04	1.72E-02
Less-tolerant	TRINITY_DN29789_c0_g1	SKA1	1.953526969	upregulated	1.37E-03	4.76E-02
Less-tolerant	TRINITY_DN3005_c0_g1	HMMR	1.978387362	upregulated	4.82E-05	4.91E-03
Less-tolerant	TRINITY_DN302_c3_g1	MBOAT1	1.539500403	downregulated	1.69E-05	2.19E-03
Less-tolerant	TRINITY_DN3068_c0_g1	CAMK2D	0.843423003	downregulated	5.82E-04	2.55E-02
Less-tolerant	TRINITY_DN3076_c0_g3		1.179677458	downregulated	8.33E-06	1.23E-03
Less-tolerant	TRINITY_DN31636_c0_g1	SPON2	1.281978097	upregulated	1.24E-03	4.44E-02
Less-tolerant	TRINITY_DN3179_c1_g1	fhaB	3.833308495	upregulated	2.46E-12	4.36E-09
Less-tolerant	TRINITY_DN32039_c0_g1	BAIAP2	0.975726848	downregulated	1.41E-04	9.86E-03
Less-tolerant	TRINITY_DN32039_c0_g2	BAIAP2	0.977188717	downregulated	2.52E-04	1.44E-02
Less-tolerant	TRINITY_DN32889_c0_g1		2.502926092	upregulated	7.76E-06	1.17E-03
Less-tolerant	TRINITY_DN3298_c0_g1	BPI	1.401273579	upregulated	4.93E-04	2.27E-02
Less-tolerant	TRINITY_DN3307_c0_g1	IFITM5	1.31985063	upregulated	1.35E-04	9.63E-03
Less-tolerant	TRINITY_DN3324_c2_g1	CCR1	1.380099135	upregulated	9.02E-05	7.40E-03
Less-tolerant	TRINITY_DN3325_c1_g1	PCSK6	1.692076488	upregulated	1.96E-05	2.46E-03
Less-tolerant	TRINITY_DN3352_c1_g2	EPB41L4A	1.265275911	downregulated	3.46E-06	6.06E-04
Less-tolerant	TRINITY_DN33633_c0_g1	PCMTD1	1.222194669	downregulated	9.78E-06	1.37E-03
Less-tolerant	TRINITY_DN34247_c0_g1		11.23234646	upregulated	1.33E-05	1.77E-03
Less-tolerant	TRINITY_DN34369_c0_g1		0.889004122	downregulated	1.04E-03	4.05E-02
Less-tolerant	TRINITY_DN3445_c0_g1	ZFYVE26	1.519274536	upregulated	6.52E-05	5.85E-03
Less-tolerant	TRINITY_DN3451_c1_g1	TINAGL1	1.302478949	upregulated	1.17E-06	2.41E-04
Less-tolerant	TRINITY_DN34530_c0_g1	DGAT2	1.09911925	downregulated	5.57E-04	2.48E-02
Less-tolerant	TRINITY_DN34707_c2_g1		4.209664469	upregulated	5.09E-04	2.33E-02
Less-tolerant	TRINITY_DN3475_c1_g1	RETREG1	1.035445793	downregulated	2.89E-04	1.58E-02
Less-tolerant	TRINITY_DN34913_c0_g1	DMBT1	2.475437958	upregulated	5.19E-09	3.01E-06
Less-tolerant	TRINITY_DN3493_c1_g1	CRISPLD2	1.105068785	upregulated	1.29E-04	9.51E-03
Less-tolerant	TRINITY_DN3493_c2_g2	CREB3L4	1.019634614	upregulated	6.53E-05	5.85E-03
Less-tolerant	TRINITY_DN3546_c0_g1		0.944370863	upregulated	1.14E-03	4.25E-02
Less-tolerant	TRINITY_DN3570_c7_g1	TWF2	0.77315152	upregulated	1.30E-03	4.57E-02
Less-tolerant	TRINITY_DN360_c1_g1	PNP	1.070384365	upregulated	1.19E-03	4.33E-02
Less-tolerant	TRINITY_DN360_c1_g3	PNP	1.092650268	upregulated	1.12E-04	8.81E-03
Less-tolerant	TRINITY_DN3603_c0_g1	RACGAP1	2.790808347	upregulated	7.55E-07	1.72E-04
Less-tolerant	TRINITY_DN3644_c3_g2		1.130219628	downregulated	5.65E-05	5.43E-03
Less-tolerant	TRINITY_DN3703_c0_g1	Thbs1	1.92208223	upregulated	1.09E-08	5.15E-06
Less-tolerant	TRINITY_DN3711_c0_g2	CKS2	2.327838636	upregulated	8.54E-06	1.25E-03
Less-tolerant	TRINITY_DN37288_c0_g1	RABEPK	1.499072774	upregulated	2.10E-04	1.28E-02
Less-tolerant	TRINITY_DN3738_c0_g1	CENPE	1.812248858	upregulated	8.63E-05	7.19E-03
Less-tolerant	TRINITY_DN37624_c0_g1	TMTC4	1.131339329	downregulated	3.01E-04	1.63E-02
Less-tolerant	TRINITY_DN37920_c0_g1	MUC16	2.411291208	upregulated	2.78E-07	7.44E-05
Less-tolerant	TRINITY_DN39066_c0_g2		1.076795288	downregulated	1.56E-04	1.05E-02
Less-tolerant	TRINITY_DN391_c4_g1	MPP7	0.951334841	downregulated	1.61E-04	1.07E-02
Less-tolerant	TRINITY_DN39516_c0_g1	MUC16	2.357662392	upregulated	2.40E-08	1.00E-05
Less-tolerant	TRINITY_DN39797_c0_g2		3.033931747	downregulated	4.81E-04	2.25E-02
Less-tolerant	TRINITY_DN39812_c0_g1		1.34570242	downregulated	5.62E-04	2.48E-02
Less-tolerant	TRINITY_DN39834_c1_g1		1.634022676	downregulated	3.92E-04	1.96E-02
Less-tolerant	TRINITY_DN39895_c0_g2		1.234864826	upregulated	1.46E-04	1.01E-02
Less-tolerant	TRINITY_DN399_c1_g1	MKI67	2.43860278	upregulated	5.32E-09	3.01E-06
Less-tolerant	TRINITY_DN39991_c1_g1	TF	9.119021039	upregulated	2.74E-06	4.93E-04
Less-tolerant	TRINITY_DN40383_c0_g1		2.113365605	upregulated	4.90E-05	4.95E-03
Less-tolerant	TRINITY_DN40600_c0_g1		1.836693457	upregulated	1.39E-03	4.81E-02
Less-tolerant	TRINITY_DN4061_c1_g1	RACGAP1	0.753736356	downregulated	1.13E-03	4.24E-02
Less-tolerant	TRINITY_DN408_c0_g2	COL3A1	1.425848547	upregulated	1.57E-06	3.07E-04
Less-tolerant	TRINITY_DN408_c0_g6	COL4A1	1.273799186	upregulated	5.74E-07	1.40E-04
Less-tolerant	TRINITY_DN4081_c2_g1	MYZAP	1.897785792	downregulated	2.96E-05	3.31E-03
Less-tolerant	TRINITY_DN409_c0_g1	TREML4	1.580607932	upregulated	1.18E-04	9.03E-03
Less-tolerant	TRINITY_DN4091_c3_g1	TGM4	2.698702396	upregulated	4.50E-06	7.52E-04
Less-tolerant	TRINITY_DN40943_c4_g1	MRGX1	1.407666302	upregulated	2.52E-04	1.44E-02
Less-tolerant	TRINITY_DN4098_c2_g1	KIFC1	1.853229061	upregulated	1.87E-05	2.39E-03
Less-tolerant	TRINITY_DN414_c2_g1		2.250017203	upregulated	2.42E-08	1.00E-05
Less-tolerant	TRINITY_DN4190_c1_g1	PPP4R4	1.045000203	downregulated	1.46E-03	4.95E-02
Less-tolerant	TRINITY_DN4219_c0_g2	LRRC26	1.041342354	downregulated	1.40E-04	9.79E-03
Less-tolerant	TRINITY_DN4330_c1_g1	DNAJC12	1.109544459	upregulated	2.43E-04	1.42E-02
Less-tolerant	TRINITY_DN4347_c0_g1	TNC	1.972038237	upregulated	2.61E-04	1.47E-02
Less-tolerant	TRINITY_DN4374_c0_g2	S100A4	1.987878942	upregulated	3.93E-07	1.01E-04
Less-tolerant	TRINITY_DN4402_c2_g1	Unc45a	1.160798156	upregulated	6.43E-05	5.85E-03
Less-tolerant	TRINITY_DN441_c5_g1	HDAC10	0.966242322	downregulated	4.07E-04	2.01E-02
Less-tolerant	TRINITY_DN44144_c1_g1	POLR2B	1.700272212	upregulated	1.57E-04	1.05E-02
Less-tolerant	TRINITY_DN4421_c0_g1	PBK	2.433038462	upregulated	1.18E-09	1.04E-06
Less-tolerant	TRINITY_DN444_c0_g1	OLFM1	2.160081043	upregulated	1.89E-04	1.21E-02
Less-tolerant	TRINITY_DN4476_c1_g1	NR3C2	0.849525489	downregulated	5.16E-04	2.34E-02
Less-tolerant	TRINITY_DN4483_c2_g1	DUF4782	0.95646466	downregulated	2.58E-04	1.46E-02
Less-tolerant	TRINITY_DN45051_c0_g1	TOP2A	2.15826742	upregulated	4.04E-05	4.24E-03
Less-tolerant	TRINITY_DN4541_c0_g1	TRIM37	1.006981978	upregulated	4.30E-04	2.09E-02
Less-tolerant	TRINITY_DN4548_c1_g1	KIF23	2.950060427	upregulated	1.10E-09	1.04E-06
Less-tolerant	TRINITY_DN45680_c0_g2	RHIM	1.212912665	downregulated	1.08E-03	4.12E-02
Less-tolerant	TRINITY_DN459_c1_g1	S100A16	1.474204888	upregulated	6.89E-06	1.08E-03
Less-tolerant	TRINITY_DN4625_c0_g1	ACD11	1.362578615	downregulated	1.05E-03	4.06E-02
Less-tolerant	TRINITY_DN46780_c0_g2	IL17REL	3.508991221	upregulated	8.07E-04	3.31E-02
Less-tolerant	TRINITY_DN4705_c2_g1	CO3	1.947633916	upregulated	3.25E-05	3.57E-03
Less-tolerant	TRINITY_DN471_c0_g2	ANO1	0.949075899	downregulated	5.60E-04	2.48E-02
Less-tolerant	TRINITY_DN472_c0_g3	NABP1	1.00040723	upregulated	5.07E-04	2.33E-02
Less-tolerant	TRINITY_DN474_c2_g1	TAGLN2	1.37266662	upregulated	1.47E-04	1.01E-02
Less-tolerant	TRINITY_DN4778_c0_g1	MUC16	2.70356537	upregulated	2.33E-09	1.75E-06
Less-tolerant	TRINITY_DN4915_c0_g2		1.139534227	downregulated	8.25E-04	3.37E-02
Less-tolerant	TRINITY_DN4975_c0_g1	CKAP2L	1.091653404	upregulated	1.18E-03	4.33E-02
Less-tolerant	TRINITY_DN50013_c0_g1		1.906177137	upregulated	5.82E-05	5.43E-03
Less-tolerant	TRINITY_DN509_c2_g1	ADAMTS1	3.034811305	upregulated	1.06E-14	7.48E-11
Less-tolerant	TRINITY_DN5095_c0_g1	MFFB	1.094604819	downregulated	2.87E-04	1.58E-02
Less-tolerant	TRINITY_DN51079_c0_g1	PHGDH	1.238022165	upregulated	5.84E-04	2.55E-02
Less-tolerant	TRINITY_DN51142_c1_g1		1.526530293	upregulated	4.53E-04	2.14E-02
Less-tolerant	TRINITY_DN5122_c0_g1	ECT2	2.26930977	upregulated	1.13E-05	1.54E-03
Less-tolerant	TRINITY_DN5219_c0_g2	C11orf96	1.29351831	upregulated	1.90E-04	1.21E-02
Less-tolerant	TRINITY_DN5228_c0_g1	SLC3A1	2.865845086	upregulated	6.82E-10	7.44E-07
Less-tolerant	TRINITY_DN5228_c1_g1	SLC3A1	3.459623828	upregulated	1.53E-12	3.11E-09
Less-tolerant	TRINITY_DN52421_c0_g1	VCO3	6.107496642	upregulated	3.42E-04	1.79E-02
Less-tolerant	TRINITY_DN52571_c0_g1		1.676079554	upregulated	6.70E-04	2.84E-02
Less-tolerant	TRINITY_DN5279_c0_g1		0.964457433	upregulated	1.17E-03	4.32E-02
Less-tolerant	TRINITY_DN53045_c0_g1		2.090092961	upregulated	1.06E-03	4.10E-02
Less-tolerant	TRINITY_DN53209_c0_g1	HVM56	2.557015987	downregulated	6.57E-04	2.80E-02
Less-tolerant	TRINITY_DN53230_c1_g1		2.608398669	upregulated	4.77E-04	2.24E-02
Less-tolerant	TRINITY_DN535_c4_g1		1.824304394	upregulated	8.93E-06	1.28E-03
Less-tolerant	TRINITY_DN535_c4_g3		1.558493596	upregulated	6.08E-05	5.63E-03
Less-tolerant	TRINITY_DN53633_c0_g1	ETV4	1.946879093	upregulated	2.47E-08	1.00E-05
Less-tolerant	TRINITY_DN55122_c0_g1	PSAP	4.108257598	downregulated	1.62E-08	7.20E-06
Less-tolerant	TRINITY_DN5581_c0_g1	ST6GALNAC2	1.302444487	upregulated	2.00E-04	1.24E-02
Less-tolerant	TRINITY_DN55952_c0_g1	GNPNAT1	0.881940676	upregulated	1.27E-03	4.48E-02
Less-tolerant	TRINITY_DN5655_c0_g1	LIPM	1.954269475	upregulated	2.19E-05	2.63E-03
Less-tolerant	TRINITY_DN5661_c1_g1		0.849146753	downregulated	1.19E-03	4.33E-02
Less-tolerant	TRINITY_DN56631_c0_g1	ATXN10	0.852045575	downregulated	4.35E-04	2.11E-02
Less-tolerant	TRINITY_DN56745_c0_g1	CXCL14	2.405464998	upregulated	7.94E-07	1.76E-04
Less-tolerant	TRINITY_DN56759_c1_g1		4.062934259	upregulated	1.60E-13	5.66E-10
Less-tolerant	TRINITY_DN56910_c0_g1	DMBT1	1.918927066	upregulated	5.55E-08	1.83E-05
Less-tolerant	TRINITY_DN57818_c0_g2		2.555991886	downregulated	1.20E-03	4.33E-02
Less-tolerant	TRINITY_DN58143_c0_g1	PAN	2.32642942	upregulated	1.02E-05	1.41E-03
Less-tolerant	TRINITY_DN5839_c0_g1		2.219366355	upregulated	3.49E-08	1.27E-05
Less-tolerant	TRINITY_DN5949_c0_g1	CCNB3	1.853189224	upregulated	5.79E-05	5.43E-03
Less-tolerant	TRINITY_DN59518_c0_g1		2.743599779	downregulated	9.63E-04	3.85E-02
Less-tolerant	TRINITY_DN5964_c0_g1	ADGRF5	2.230293862	downregulated	4.51E-06	7.52E-04
Less-tolerant	TRINITY_DN5992_c9_g1	AK4	1.289451853	upregulated	7.06E-05	6.14E-03
Less-tolerant	TRINITY_DN6007_c2_g1	TRAPPC10	3.978123354	upregulated	1.59E-06	3.07E-04
Less-tolerant	TRINITY_DN60172_c1_g1		2.010025806	upregulated	1.93E-05	2.45E-03
Less-tolerant	TRINITY_DN6027_c1_g4		1.088193451	downregulated	1.05E-03	4.06E-02
Less-tolerant	TRINITY_DN60564_c0_g1	RPL7�	5.73898241	downregulated	7.63E-07	1.72E-04
Less-tolerant	TRINITY_DN6105_c1_g1	AVR4	3.348656633	upregulated	2.25E-07	6.24E-05
Less-tolerant	TRINITY_DN61798_c0_g1	ZNF3	1.001445064	upregulated	1.06E-04	8.48E-03
Less-tolerant	TRINITY_DN62588_c1_g1		2.570250857	upregulated	1.89E-04	1.21E-02
Less-tolerant	TRINITY_DN6260_c0_g1	MUC5AC	1.859447418	upregulated	1.36E-04	9.66E-03
Less-tolerant	TRINITY_DN63422_c0_g1	RL10	2.103459924	downregulated	1.03E-03	4.03E-02
Less-tolerant	TRINITY_DN63459_c0_g1		2.559000066	upregulated	2.52E-04	1.44E-02
Less-tolerant	TRINITY_DN63501_c0_g1		2.492738042	downregulated	7.79E-05	6.61E-03
Less-tolerant	TRINITY_DN63744_c1_g1	DMBT1	8.092390965	upregulated	3.74E-05	3.98E-03
Less-tolerant	TRINITY_DN64412_c0_g1	�HSP90B1	1.085281825	upregulated	1.18E-03	4.33E-02
Less-tolerant	TRINITY_DN646_c5_g1	FRYL	0.742625899	downregulated	1.40E-03	4.83E-02
Less-tolerant	TRINITY_DN6527_c7_g1	S100A11	1.258796315	upregulated	2.87E-04	1.58E-02
Less-tolerant	TRINITY_DN656_c1_g2	�HSP90B1	1.344294096	upregulated	6.96E-04	2.92E-02
Less-tolerant	TRINITY_DN66294_c0_g1		5.021096728	upregulated	4.93E-04	2.27E-02
Less-tolerant	TRINITY_DN67611_c0_g1	ADM2	1.082466766	upregulated	5.31E-04	2.39E-02
Less-tolerant	TRINITY_DN680_c1_g1		1.172675294	downregulated	1.61E-06	3.07E-04
Less-tolerant	TRINITY_DN680_c1_g2	GPC1	0.910271188	downregulated	2.03E-04	1.25E-02
Less-tolerant	TRINITY_DN6809_c0_g1	SERPINE2	1.697441432	upregulated	1.40E-08	6.42E-06
Less-tolerant	TRINITY_DN68271_c0_g1		1.699638961	downregulated	3.64E-04	1.86E-02
Less-tolerant	TRINITY_DN6932_c0_g2	DEPDC7	1.488407761	downregulated	2.53E-05	2.93E-03
Less-tolerant	TRINITY_DN711_c0_g1	UBR3	2.624657565	upregulated	2.09E-04	1.28E-02
Less-tolerant	TRINITY_DN712_c0_g1		1.061515546	downregulated	1.65E-05	2.16E-03
Less-tolerant	TRINITY_DN713_c2_g1	CBX7	0.928507395	downregulated	1.35E-04	9.65E-03
Less-tolerant	TRINITY_DN71409_c1_g1	IZUMO1R	1.42214892	upregulated	2.30E-04	1.38E-02
Less-tolerant	TRINITY_DN721_c0_g1		2.388828244	upregulated	2.01E-07	5.70E-05
Less-tolerant	TRINITY_DN7210_c9_g1	MMP7	2.437590088	downregulated	3.87E-08	1.37E-05
Less-tolerant	TRINITY_DN7255_c0_g1	IL8	1.87670719	upregulated	2.98E-04	1.62E-02
Less-tolerant	TRINITY_DN7275_c0_g2	AGR2	2.427076353	upregulated	1.57E-07	4.55E-05
Less-tolerant	TRINITY_DN7295_c0_g1	MCM3	1.635903654	upregulated	3.26E-04	1.72E-02
Less-tolerant	TRINITY_DN7318_c4_g1	S100A9	6.707041602	upregulated	5.96E-22	8.44E-18
Less-tolerant	TRINITY_DN732_c2_g1	TMEM192	0.858145099	downregulated	5.49E-04	2.46E-02
Less-tolerant	TRINITY_DN7380_c0_g1	CKAP2	3.044185169	upregulated	2.41E-11	3.79E-08
Less-tolerant	TRINITY_DN740_c15_g1	SLC22A3	2.045949637	upregulated	6.91E-07	1.63E-04
Less-tolerant	TRINITY_DN741_c0_g3	TEC	0.864074207	downregulated	7.57E-04	3.16E-02
Less-tolerant	TRINITY_DN74246_c0_g1		1.098826083	downregulated	1.60E-04	1.07E-02
Less-tolerant	TRINITY_DN74317_c0_g1		6.000676925	upregulated	2.50E-07	6.82E-05
Less-tolerant	TRINITY_DN7448_c0_g1	C1R	1.181248197	upregulated	6.27E-05	5.77E-03
Less-tolerant	TRINITY_DN7470_c0_g2		1.548950274	upregulated	3.59E-04	1.85E-02
Less-tolerant	TRINITY_DN75819_c0_g1	SELP	2.609952418	upregulated	2.48E-06	4.56E-04
Less-tolerant	TRINITY_DN7586_c0_g1	PRKX	0.864274003	downregulated	1.00E-03	3.99E-02
Less-tolerant	TRINITY_DN7597_c0_g1	DENND2D	1.108436843	upregulated	5.74E-05	5.43E-03
Less-tolerant	TRINITY_DN764_c1_g1		0.914501172	downregulated	2.64E-04	1.47E-02
Less-tolerant	TRINITY_DN764_c1_g2		1.078699974	downregulated	9.67E-04	3.86E-02
Less-tolerant	TRINITY_DN765_c3_g2	DSP	0.954525514	downregulated	4.53E-04	2.14E-02
Less-tolerant	TRINITY_DN767_c0_g1	ENPP1	1.479207593	upregulated	5.61E-05	5.43E-03
Less-tolerant	TRINITY_DN768_c5_g1	MAPK1	1.117353789	upregulated	1.34E-03	4.68E-02
Less-tolerant	TRINITY_DN7696_c0_g2	SLC3A1	2.889613367	upregulated	1.21E-04	9.24E-03
Less-tolerant	TRINITY_DN7721_c0_g2		2.13706336	upregulated	7.00E-05	6.14E-03
Less-tolerant	TRINITY_DN773_c3_g1	ASPG	2.139274516	upregulated	8.19E-08	2.54E-05
Less-tolerant	TRINITY_DN7832_c1_g1	TMEM100	1.620256912	upregulated	4.64E-05	4.81E-03
Less-tolerant	TRINITY_DN78529_c0_g1		2.640339685	upregulated	3.67E-04	1.86E-02
Less-tolerant	TRINITY_DN786_c3_g1		3.001592024	upregulated	6.78E-09	3.38E-06
Less-tolerant	TRINITY_DN789_c0_g1	ADAMTS1	2.905692012	upregulated	4.15E-13	1.18E-09
Less-tolerant	TRINITY_DN79118_c0_g1		2.505457405	upregulated	1.27E-03	4.48E-02
Less-tolerant	TRINITY_DN79547_c0_g1	CALR	10.22229953	upregulated	4.94E-05	4.95E-03
Less-tolerant	TRINITY_DN80045_c0_g1	BPI	2.287539294	upregulated	2.39E-04	1.40E-02
Less-tolerant	TRINITY_DN8012_c1_g1	MFAP5	0.959024944	upregulated	3.22E-04	1.72E-02
Less-tolerant	TRINITY_DN81276_c0_g1		1.935712954	upregulated	1.23E-05	1.65E-03
Less-tolerant	TRINITY_DN81379_c0_g1	PLVAP	0.994871468	upregulated	2.74E-04	1.52E-02
Less-tolerant	TRINITY_DN8191_c3_g1		1.62545002	downregulated	8.83E-05	7.32E-03
Less-tolerant	TRINITY_DN8193_c1_g1	AJAP1	1.110951574	upregulated	3.61E-04	1.85E-02
Less-tolerant	TRINITY_DN82751_c0_g1	C_TRIPLEX	1.153518858	upregulated	1.15E-04	8.97E-03
Less-tolerant	TRINITY_DN82795_c0_g1		5.562702826	downregulated	1.05E-03	4.06E-02
Less-tolerant	TRINITY_DN8376_c0_g1	FER1L6	1.205574875	downregulated	2.49E-04	1.43E-02
Less-tolerant	TRINITY_DN8488_c2_g1	NBL1	1.056203343	downregulated	1.26E-03	4.48E-02
Less-tolerant	TRINITY_DN8688_c0_g1	akr1d1	2.425022089	upregulated	9.84E-08	2.97E-05
Less-tolerant	TRINITY_DN8707_c2_g2		1.103385234	downregulated	5.52E-05	5.40E-03
Less-tolerant	TRINITY_DN87885_c0_g1	NLRC3	2.71639039	downregulated	6.18E-04	2.66E-02
Less-tolerant	TRINITY_DN887_c3_g1	OSMR	1.007045943	upregulated	1.26E-03	4.48E-02
Less-tolerant	TRINITY_DN887_c9_g1	SUSD1	1.872475649	upregulated	1.32E-04	9.58E-03
Less-tolerant	TRINITY_DN8875_c0_g1	SLC26A6	1.863133262	upregulated	3.64E-04	1.86E-02
Less-tolerant	TRINITY_DN88753_c0_g1		1.328761465	downregulated	7.06E-05	6.14E-03
Less-tolerant	TRINITY_DN8905_c2_g1		5.15728945	upregulated	9.12E-04	3.68E-02
Less-tolerant	TRINITY_DN8981_c0_g1		0.936120983	downregulated	6.86E-04	2.90E-02
Less-tolerant	TRINITY_DN90038_c0_g1		2.535615633	downregulated	8.58E-04	3.50E-02
Less-tolerant	TRINITY_DN9061_c1_g1	TSKU	2.547689586	upregulated	4.08E-08	1.41E-05
Less-tolerant	TRINITY_DN9086_c0_g1		1.745267911	downregulated	7.30E-05	6.23E-03
Less-tolerant	TRINITY_DN92082_c0_g1		2.543686425	downregulated	1.01E-03	4.01E-02
Less-tolerant	TRINITY_DN9325_c1_g1		2.706505772	downregulated	8.64E-04	3.51E-02
Less-tolerant	TRINITY_DN9359_c1_g1		0.872260479	downregulated	1.32E-03	4.64E-02
Less-tolerant	TRINITY_DN94164_c0_g1	F10	1.527954881	upregulated	2.08E-04	1.28E-02
Less-tolerant	TRINITY_DN948_c0_g1	REELER	1.952931035	downregulated	5.05E-05	4.97E-03
Less-tolerant	TRINITY_DN953_c0_g1	AvBD5�	1.576097607	upregulated	8.23E-05	6.94E-03
Less-tolerant	TRINITY_DN9581_c1_g1	ITPKB	1.771811095	upregulated	2.60E-05	3.00E-03
Less-tolerant	TRINITY_DN95951_c0_g1	HSPA5	1.923269593	upregulated	1.98E-05	2.47E-03
Less-tolerant	TRINITY_DN966_c2_g1		1.123321472	downregulated	1.43E-03	4.88E-02
Less-tolerant	TRINITY_DN9822_c0_g1	STMN1	1.068996153	upregulated	3.11E-04	1.68E-02
Less-tolerant	TRINITY_DN9865_c1_g1	VGLL1	1.725878758	downregulated	4.77E-09	2.98E-06
Less-tolerant	TRINITY_DN9868_c0_g1	CDK5RAP1	2.100679691	upregulated	8.25E-08	2.54E-05
Less-tolerant	TRINITY_DN9876_c0_g1	SELE	2.660823208	upregulated	1.13E-09	1.04E-06
Less-tolerant	TRINITY_DN98944_c0_g1		3.393138143	downregulated	1.81E-04	1.18E-02
Less-tolerant	TRINITY_DN99521_c0_g1	TCP	1.904368338	downregulated	9.18E-04	3.70E-02
more-tolerant	TRINITY_DN101266_c0_g1	TF	1.37554208	downregulated	2.65E-04	4.35E-02
more-tolerant	TRINITY_DN101538_c0_g2		10.9460785	upregulated	1.14E-06	8.12E-04
more-tolerant	TRINITY_DN103463_c0_g1		4.327621235	upregulated	1.09E-06	8.12E-04
more-tolerant	TRINITY_DN105092_c0_g1		1.677334134	downregulated	1.90E-04	3.62E-02
more-tolerant	TRINITY_DN1062_c0_g1	LCN15	1.666019755	downregulated	5.53E-05	1.55E-02
more-tolerant	TRINITY_DN108518_c0_g1	MUC16	1.707784738	upregulated	8.61E-05	2.28E-02
more-tolerant	TRINITY_DN1223_c1_g1	GCNT3	1.373362764	upregulated	2.22E-04	3.97E-02
more-tolerant	TRINITY_DN131609_c0_g1		4.335693853	upregulated	1.71E-06	1.16E-03
more-tolerant	TRINITY_DN1338_c0_g1	MSMB	1.431552962	downregulated	1.23E-04	2.99E-02
more-tolerant	TRINITY_DN1339_c0_g3	CDO1	1.473680461	upregulated	2.99E-04	4.86E-02
more-tolerant	TRINITY_DN1341_c0_g2	PHLDA2	1.688813621	upregulated	1.56E-05	5.76E-03
more-tolerant	TRINITY_DN13795_c0_g1	C1-set	7.346853618	downregulated	2.40E-07	2.85E-04
more-tolerant	TRINITY_DN141295_c0_g1	OVOS2	5.110021309	upregulated	3.22E-06	1.77E-03
more-tolerant	TRINITY_DN141340_c0_g1		2.743151994	upregulated	9.13E-05	2.37E-02
more-tolerant	TRINITY_DN142522_c0_g1	SON	3.341951255	upregulated	2.16E-06	1.30E-03
more-tolerant	TRINITY_DN142986_c0_g1	MUC16	2.271070854	upregulated	8.46E-07	7.55E-04
more-tolerant	TRINITY_DN148033_c0_g1		11.75165837	downregulated	7.31E-07	6.96E-04
more-tolerant	TRINITY_DN14973_c0_g1		1.381871977	downregulated	1.56E-04	3.30E-02
more-tolerant	TRINITY_DN15572_c0_g2	TNFSF10	2.129236064	downregulated	4.09E-08	6.49E-05
more-tolerant	TRINITY_DN1598_c0_g2	BPI	1.434020318	upregulated	1.61E-04	3.34E-02
more-tolerant	TRINITY_DN16067_c0_g1	SAA1	3.469694746	upregulated	9.70E-10	4.62E-06
more-tolerant	TRINITY_DN1673_c0_g1	ST3GAL5	1.014971413	downregulated	2.30E-04	4.06E-02
more-tolerant	TRINITY_DN1680_c0_g2	RCCD1	1.345025397	upregulated	1.06E-05	4.59E-03
more-tolerant	TRINITY_DN16931_c0_g1		6.841080739	upregulated	1.17E-05	4.80E-03
more-tolerant	TRINITY_DN172030_c0_g1	LV206	3.137814746	downregulated	2.28E-06	1.30E-03
more-tolerant	TRINITY_DN1805_c0_g1	LCLAT1	0.921247394	downregulated	1.57E-04	3.30E-02
more-tolerant	TRINITY_DN18233_c0_g1	MUC16	1.581878732	upregulated	1.43E-04	3.18E-02
more-tolerant	TRINITY_DN183_c0_g1	SLC16A6	2.816042236	upregulated	6.42E-08	9.17E-05
more-tolerant	TRINITY_DN21_c0_g2	NRG1	1.691092675	upregulated	1.05E-06	8.12E-04
more-tolerant	TRINITY_DN21215_c0_g1	CSF3R	1.93397123	upregulated	1.00E-05	4.48E-03
more-tolerant	TRINITY_DN217876_c0_g1		3.108666575	downregulated	1.33E-04	3.07E-02
more-tolerant	TRINITY_DN2217_c2_g1	SPINK5	3.355845769	upregulated	8.20E-06	3.78E-03
more-tolerant	TRINITY_DN2218_c0_g1	GEM	1.954613452	upregulated	1.28E-04	3.04E-02
more-tolerant	TRINITY_DN22255_c0_g1	Rpl11	3.842052659	upregulated	2.22E-06	1.30E-03
more-tolerant	TRINITY_DN2411_c0_g2		2.139215927	downregulated	2.19E-04	3.96E-02
more-tolerant	TRINITY_DN267389_c0_g1		9.609575471	upregulated	6.21E-06	3.06E-03
more-tolerant	TRINITY_DN2810_c0_g1	INSIG1	1.220519169	downregulated	1.81E-04	3.55E-02
more-tolerant	TRINITY_DN2879_c0_g1	C1-set	12.54606472	downregulated	1.15E-04	2.84E-02
more-tolerant	TRINITY_DN3179_c1_g1	fhaB	3.239172876	upregulated	5.09E-09	1.40E-05
more-tolerant	TRINITY_DN3445_c0_g1	ZFYVE26	1.556705171	upregulated	3.82E-05	1.16E-02
more-tolerant	TRINITY_DN34707_c2_g1		6.782145333	upregulated	9.17E-07	7.71E-04
more-tolerant	TRINITY_DN34913_c0_g1	DMBT1	1.81577041	upregulated	1.30E-05	5.03E-03
more-tolerant	TRINITY_DN3711_c0_g2	CKS2	1.892481751	upregulated	1.94E-04	3.63E-02
more-tolerant	TRINITY_DN37920_c0_g1	MUC16	1.844745595	upregulated	2.27E-05	7.53E-03
more-tolerant	TRINITY_DN39516_c0_g1	MUC16	2.196365446	upregulated	6.55E-07	6.68E-04
more-tolerant	TRINITY_DN39895_c0_g2		1.370064523	upregulated	4.15E-05	1.20E-02
more-tolerant	TRINITY_DN40600_c0_g1		2.429133979	upregulated	3.36E-05	1.04E-02
more-tolerant	TRINITY_DN414_c2_g1		1.690102083	upregulated	7.73E-05	2.08E-02
more-tolerant	TRINITY_DN4402_c2_g1	Unc45a	1.111730492	upregulated	1.74E-04	3.45E-02
more-tolerant	TRINITY_DN444_c0_g1	OLFM1	1.884067015	upregulated	6.86E-06	3.27E-03
more-tolerant	TRINITY_DN45441_c0_g1	F2RL2	2.651529586	upregulated	1.31E-04	3.07E-02
more-tolerant	TRINITY_DN4548_c1_g1	KIF23	2.107881875	upregulated	1.09E-04	2.73E-02
more-tolerant	TRINITY_DN4778_c0_g1	MUC16	1.842064414	upregulated	1.87E-05	6.35E-03
more-tolerant	TRINITY_DN4893_c0_g1		1.614153303	upregulated	3.03E-04	4.86E-02
more-tolerant	TRINITY_DN509_c2_g1	ADAMTS1	2.147815794	upregulated	1.88E-08	3.36E-05
more-tolerant	TRINITY_DN5204_c3_g1		2.002763068	downregulated	4.07E-06	2.15E-03
more-tolerant	TRINITY_DN522_c2_g1		1.149351054	downregulated	1.14E-05	4.79E-03
more-tolerant	TRINITY_DN53178_c1_g1	KCNE2	3.615251891	upregulated	5.68E-05	1.56E-02
more-tolerant	TRINITY_DN56759_c1_g1		3.352934731	upregulated	7.76E-10	4.62E-06
more-tolerant	TRINITY_DN56910_c0_g1	DMBT1	1.595628475	upregulated	4.81E-06	2.45E-03
more-tolerant	TRINITY_DN5710_c2_g1	SLC2A9	1.468533618	upregulated	2.47E-04	4.11E-02
more-tolerant	TRINITY_DN5839_c0_g1		1.590174341	upregulated	1.64E-04	3.34E-02
more-tolerant	TRINITY_DN58508_c0_g1		6.097438531	upregulated	1.48E-04	3.22E-02
more-tolerant	TRINITY_DN59145_c0_g1	EEF2	5.971795282	downregulated	1.09E-04	2.73E-02
more-tolerant	TRINITY_DN6007_c2_g1	TRAPPC10	3.276559462	upregulated	2.13E-09	7.60E-06
more-tolerant	TRINITY_DN6105_c1_g1	AVR4	2.669536881	upregulated	2.45E-04	4.11E-02
more-tolerant	TRINITY_DN6149_c1_g1	CREM	1.698410771	upregulated	4.19E-05	1.20E-02
more-tolerant	TRINITY_DN63971_c0_g1		5.831269715	upregulated	1.25E-05	4.96E-03
more-tolerant	TRINITY_DN64390_c0_g1		1.217875218	downregulated	2.42E-04	4.11E-02
more-tolerant	TRINITY_DN6466_c0_g1		2.615263901	upregulated	1.72E-04	3.45E-02
more-tolerant	TRINITY_DN67611_c0_g1	ADM2	1.468008715	upregulated	2.94E-05	9.32E-03
more-tolerant	TRINITY_DN6770_c0_g1	SYTL2	0.986583377	downregulated	2.46E-04	4.11E-02
more-tolerant	TRINITY_DN711_c0_g1	UBR3	2.48622107	upregulated	1.96E-04	3.63E-02
more-tolerant	TRINITY_DN721_c0_g1		2.506498326	upregulated	8.99E-09	1.83E-05
more-tolerant	TRINITY_DN7318_c4_g1	S100A9	5.774737952	upregulated	2.31E-15	3.29E-11
more-tolerant	TRINITY_DN7380_c0_g1	CKAP2	2.187104771	upregulated	1.69E-05	6.05E-03
more-tolerant	TRINITY_DN7470_c0_g2		1.449991117	upregulated	2.35E-04	4.09E-02
more-tolerant	TRINITY_DN75029_c0_g1		1.834039299	downregulated	1.84E-04	3.55E-02
more-tolerant	TRINITY_DN786_c3_g1		2.737890914	upregulated	1.13E-07	1.47E-04
more-tolerant	TRINITY_DN789_c0_g1	ADAMTS1	2.18511695	upregulated	5.90E-09	1.40E-05
more-tolerant	TRINITY_DN79495_c0_g1		13.40037668	downregulated	2.00E-06	1.30E-03
more-tolerant	TRINITY_DN8875_c0_g1	SLC26A6	2.053507171	upregulated	1.57E-05	5.76E-03
more-tolerant	TRINITY_DN8933_c0_g1	HVM63	3.929048394	downregulated	1.36E-04	3.09E-02
more-tolerant	TRINITY_DN90780_c0_g2	SPINK6	2.754606388	upregulated	2.49E-05	8.10E-03
more-tolerant	TRINITY_DN94427_c1_g1	LV1	3.076315328	downregulated	1.79E-05	6.23E-03
more-tolerant	TRINITY_DN948_c0_g1	REELER	1.918792201	downregulated	2.08E-04	3.81E-02
more-tolerant	TRINITY_DN9581_c1_g1	ITPKB	2.106913404	upregulated	4.67E-07	5.14E-04
more-tolerant	TRINITY_DN9756_c0_g1	Hsd17b2	2.820227707	upregulated	4.09E-05	1.20E-02
more-tolerant	TRINITY_DN98802_c0_g1		2.331176239	upregulated	1.49E-04	3.22E-02
